# Supplementary material for: Potential demand for National Health Insurance in Zimbabwe: Evidence from selected urban informal sector clusters in Harare
Source: PLoS One. 2023 May 30;18(5):e0286374. doi: 10.1371/journal.pone.0286374 (PMC10228813; doi:10.1371/journal.pone.0286374)
Supplement: S3 File — (XLSX) [file pone.0286374.s003.xlsx]

## Sheet: data
id	location	gender	age	marst	education	hhsize	activity	yrswkd	empstat	numwks	income	distanceHF	hexp	difficultiesHP	hcostp	hqualp	awarenessHI	ownershipHI	membershipRPS	perceptionHI	solidarity	hfmech	wtj	bid1	yesbid1	maxwtp
1	1	1	38	0	3	3	2	5	1	2	4	3	1	1	3	1	1	0	1	1	1	1	1	25	1	100
2	1	1	30	0	4	1	5	3	4	5	3	2	2	1	3	1	1	0	1	1	1	3	1	100	0	50
3	1	0	40	1	3	7	6	10	1	1	1	5	2	1	3	1	1	0	1	0	1	4	0	100
4	1	1	38	1	3	4	6	11	3	3	2	2	1	1	2	1	1	0	1	0	1	4	1	50	0	25
5	1	1	46	0	2	8	5	0.25	1	1	3	3	1	0	1	4	0	0	0	2	1	4	0	75
6	1	1	50	0	3	1	6	5	1	1	2	0.9	1	0	3	2	1	0	1	1	1	4	1	50	1	50
7	1	1	37	1	3	10	6	10	1	2	2	2	5	1	3	1	1	0	0	1	1	1	1	25	1	50
8	1	1	50	1	3	5	6	20	1	2	4	3	5	0	3	1	1	0	0	0	0	4	0	100
9	1	1	39	0	3	6	6	15	1	3	2	0.2	4	1	2	1	1	0	1	1	1	1	1	100	0	40
10	1	1	54	1	3	8	6	23	1	2	1	4	3	1	3	1	1	0	1	1	1	1	1	100	0	50
11	1	1	55	1	3	4	5	12	1	2	2	2	1	1	2	1	1	0	1	1	1	4	1	25	1	25
12	1	1	22	0	3	9	5	0.25	2	4	1	5	2	1	1	3	1	0	1	0	1	1	1	75	1	80
13	1	1	40	1	3	4	5	10	1	5	4	0.5	3	1	3	1	1	0	1	1	1	1	1	75	1	200
14	1	1	28	1	3	3	5	6	1	2	3	1	3	1	3	1	1	0	0	0	1	3	0	50
15	1	1	20	0	4	5	5	2	4	1	1	5	3	0	2	3	0	0	0	0	1	4	0	100
16	1	1	42	1	3	7	6	15	1	1	2	2	4	1	3	1	1	0	0	1	1	1	1	25	0	10
17	1	1	32	1	3	4	5	7	3	3	1	0.3	2	1	1	3	1	0	1	1	1	2	1	100	0	75
18	1	1	20	1	3	6	5	3	1		3	2	1	0	2	1	1	0	1	1	1	1	1	75	1	120
19	1	1	35	1	3	5	6	10	1	2	3	5	4	0	2	1	0	0	0	0	1	3	0	100
20	1	0	30	0	3	4	6	3	1	3	2	2	1	1	3	1	0	0	1	1	1	1	1	75	0	30
21	1	1	25	0	3	5	6	6	1	2	4	1.5	2	0	1	1	1	0	1	2	0	4	0	100
22	1	0	53	0	3	2	6	20	1	1	2	3	3	1	3	1	1	0	1	1	1	4	1	25	1	25
23	1	1	58	1	3	3	5	16	1	3	4	1.5	4	1	3	1	1	0	1	1	1	4	1	25	1	100
24	1	0	38	0	3	5	2	2	1	1	1	3	1	0	3	1	1	0	1	1	1	1	1	50	0	25
25	1	1	30	1	3	5	6	1	1	9	1	2	2	1	3	1	0	0	1	2	1	1	1	25	1	25
26	1	0	31	1	4	8	2	3	4	2	3	10	2	1	1	3	1	0	0	1	1	1	1	75	0	40
27	1	1	24	1	3	4	5	6	1	3	2	11	4	1	2	2	0	0	1	2	1	1	1	25	1	50
28	1	0	47	1	3	8	2	5	4	2	3	5	4	1	2	3	1	0	1	2	1	1	1	100	0	50
29	1	1	25	0	3	6	5	11	1	3	3	1	2	1	2	1	1	0	0	1	1	1	1	25	1	150
30	1	1	23	0	3	4	4	6	1	1	3	1	4	1	1	3	1	0	1	2	1	1	1	25	1	100
31	1	1	46	1	3	4	4	15	1	1	1	0.6	2	1	2	1	1	0	0	0	1	2	1	100	0	50
32	1	0	43	1	2	2	3	3	2	2	3	4	1	1	3	3	1	1	1	0	1	1	1	100	0	75
33	1	1	28	0	3	5	2	5	1	1	1	0.5	2	1	3	1	1	0	1	1	1	4	1	25	1	35
34	1	0	44	1	3	4	2	14	1	2	4	3	2	0	3	1	1	0	1	1	1	1	1	75	1	120
35	1	0	43	0	3	4	3	1	1	2	2	0.7	3	1	2	2	1	0	1	1	1	4	1	100	1	100
36	1	1	25	0	3	4	5	3	4	3	3	0.1	2	1	3	1	0	0	0	1	1	4	0	25
37	1	0	40	0	4	5	2	3	1	2	2	3	2	1	2	1	1	0	0	0	1	3	1	100	1	100
38	1	1	46	1	3	8	5	10	1	1	2	5	2	1	2	1	1	0	1	2	1	4	1	50	1	80
39	1	1	30	1	3	4	5	9	1	1	4	3	1	1	2	1	1	0	1	1	1	1	1	100	1	100
40	1	0	41	1	3	3	2	3	1	1	2	4	4	1	2	1	1	1	1	0	0	3	1	100	0	40
41	1	0	27	1	3	7	2	4	1	1	4	5	4	1	2	3	1	0	1	1	1	1	1	25	1	25
42	1	0	45	1	3	10	2	1.5	1	1	4	3	5	0	3	1	1	0	1	0	0	2	0	75
43	1	0	46	0	3	5	2	2	1	1	2	2	3	1	2	1	1	0	1	1	1	1	1	50	1	100
44	1	1	43	1	3	5	5	17	1	3	3	0.9	3	1	2	3	1	1	1	1	1	1	1	50	0	25
45	1	1	40	1	3	5	2	19	1	3	4	0.5	1	1	3	1	1	0	1	1	1	1	1	100	1	120
46	1	1	47	0	3	8	5	15	1	2	3	2.5	3	1	2	1	0	0	1	2	1	1	1	75	1	100
47	1	0	56	0	2	6	2	22	1	1	1	3	1	1	3	1	1	0	0	1	0	1	1	50	0	25
48	1	1	53	1	2	6	2	25	1	2	2	0.8	4	1	3	1	1	0	0	1	1	1	1	100	0	75
49	1	0	27	0	3	2	2	3	2	2	2	2	1	1	3	1	1	0	1	0	1	1	1	25	1	50
50	1	1	42	1	3	6	5	10	1	1	4	2	1	1	2	1	0	0	1	1	1	3	0	50
51	1	1	28	0	4	4	5	6	4	3	4	0.8	5	1	3	1	1	1	1	1	1	1	1	75	1	150
52	1	0	32	1	3	4	6	6	1	1	4	1	1	1	3	1	1	0	1	1	1	1	1	25	1	100
53	1	1	39	1	3	5	5	7	4	2	3	1	3	1	3	1	1	1	1	1	1	1	1	25	1	80
54	1	1	30	1	3	4	6	6	2	2	2	2	4	1	3	1	1	0	1	1	1	1	1	100	0	50
55	1	0	29	1	3	3	5	3	4	4	4	2	4	1	3	1	1	0	1	1	1	1	1	75	0	50
56	1	1	32	1	3	5	6	8	1	1	3	3	3	1	3	1	1	0	0	1	1	1	1	100	1	150
57	1	1	33	1	3	4	5	7	1	1	3	2	3	1	3	1	0	0	0	0	1	4	0	75
58	1	1	43	1	3	6	6	12	1	1	3	1.5	2	0	3	1	1	0	1	1	1	1	1	50	1	80
59	1	1	42	1	3	6	5	12	1	2	3	2.5	3	1	3	1	1	0	1	1	1	1	1	75	0	30
60	1	1	36	1	3	5	5	10	1	1	3	2	3	1	3	1	1	0	1	1	1	1	1	25	1	70
61	1	1	38	1	3	5	6	12	1	2	3	3	3	0	3	1	1	0	0	0	0	2	0	50
62	1	1	33	0	3	5	5	7	1	1	4	4	3	1	3	1	1	0	0	1	1	1	1	75	1	75
63	1	1	28	0	4	7	5	3	4	3	4	0.8	1	0	3	1	1	0	1	1	1	1	1	100	0	60
64	1	0	37	1	3	6	2	6	1	3	1	2.5	4	1	3	1	1	0	0	1	1	1	1	100	1	125
65	1	1	35	1	3	5	5	4	1	6	4	5	1	1	1	1	1	0	1	1	0	1	1	75	1	100
66	1	1	23	0	3	1	5	10	1	2	2	1	1	0	2	2	0	0	0	2	0	4	0	25
67	1	1	22	0	2	4	5	6	1	3	4	2	1	0	2	4	1	0	0	1	1	1	1	50	1	50
68	1	1	53	1	3	6	5	4	1	4	4	1	5	1	3	1	1	0	1	1	1	1	1	25	1	100
69	1	1	31	1	3	4	5	3	2	2	2	2	4	1	3	1	0	0	1	2	1	3	1	75	1	80
70	1	1	59	0	3	10	5	30	1	1	1	6	2	1	3	2	1	0	0	0	1	4	1	75	1	75
71	1	0	50	1	3	3	5	18	1	3	4	3	5	1	3	1	0	0	1	2	1	1	1	100	0	50
72	1	0	28	1	3	6	3	1	1	2	2	4	4	0	3	2	1	0	1	1	0	1	1	50	0	25
73	1	0	22	1	3	3	3	1	1	2	1	3	1	1	3	3	1	0	1	1	1	4	1	75	1	100
74	1	1	40	1	3	5	5	3	1	1	3	1	3	1	3	1	1	1	1	0	1	1	1	100	0	40
75	1	1	55	1	2	3	2	30	1	2	1	4	1	0	3	1	1	0	0	1	1	3	0	75
76	1	1	33	1	3	3	5	5	1	2	2	1	3	1	3	1	1	0	1	0	1	4	1	25	1	25
77	2	1	50	1	3	3	1	10	2	6	3	0.1	1	1	3	1	1	0	1	1	0	1	1	100	0	60
78	2	1	53	1	3	4	1	2	2	7	3	2	3	0	3	2	1	1	1	1	1	1	1	75	1	100
79	2	1	22	0	3	3	1	3	2	3	2	10	1	1	3	1	1	0	0	1	1	4	1	25	1	50
80	2	1	28	1	3	4	1	8	2	9	3	0.7	3	1	3	1	1	0	0	1	1	1	1	100	1	125
81	2	1	25	0	3	6	1	3	1	4	2	4	1	1	3	1	1	0	1	1	1	2	1	50	1	120
82	2	1	38	1	3	2	1	10	2	3	1	0.7	2	0	3	3	1	1	1	1	1	3	0	25
83	2	1	32	1	3	4	1	7	1	2	4	0.5	2	0	3	1	1	1	1	1	1	3	1	100	1	100
84	2	1	30	1	3	4	1	1	1	2	2	0.2	2	1	2	3	0	0	1	2	1	1	1	75	1	100
85	2	1	32	1	3	3	1	9	2	2	3	1.5	1	0	3	1	1	0	1	0	0	4	1	50	0	25
86	2	1	27	1	3	2	1	3	4	4	3	1.5	5	0	3	3	1	0	1	1	1	1	1	75	1	80
87	2	0	30	1	3	4	1	5	4	3	2	0.4	3	1	2	1	1	0	1	1	1	1	1	50	1	75
88	2	0	36	1	3	5	1	20	4	4	2	1.5	3	1	3	1	1	0	1	0	1	4	1	25	1	80
89	2	1	20	0	3	6	1	1	2	1	2	2	1	0	2	1	0	0	0	2	1	4	0	100
90	2	1	26	1	3	2	1	8	2	8	1	0.1	1	0	2	1	1	0	1	1	1	3	1	50	1	100
91	2	1	27	1	4	3	1	2	1	2	4	1	1	1	3	1	1	1	1	1	1	1	1	75	1	75
92	2	1	29	0	3	1	1	4	2	3	2	0.3	1	0	3	1	0	0	0	0	1	1	1	100	1	125
93	2	0	30	1	3	4	1	10	1	3	2	2	1	1	3	1	1	0	1	0	1	1	1	50	1	50
94	2	1	39	1	3	4	1	12	1	4	4	2	4	1	3	1	1	0	1	0	1	1	1	25	1	70
95	2	0	26	1	3	3	1	4	2	2	2	0.2	4	1	3	1	1	0	1	1	1	1	1	100	0	60
96	2	1	24	0	3	3	1	2	1	1	4	1.5	1	1	3	1	1	0	0	1	1	1	1	25	1	100
97	2	0	38	1	3	7	1	12	1	2	3	3	2	0	3	1	1	1	1	1	1	1	1	100	0	30
98	2	1	34	1	3	5	1	7	1	2	3	5	1	1	2	1	1	0	0	1	1	1	1	75	1	100
99	2	1	24	1	3	4	1	2	2	3	2	1.5	2	1	3	1	1	1	1	1	1	2	1	25	1	90
100	2	1	24	0	3	5	1	1	1	1	1	3	3	1	2	2	1	0	0	1	1	3	1	25	1	50
101	2	1	25	0	3	4	1	1	1	3	3	5	3	1	2	1	0	0	0	2	1	1	1	100	0	75
102	2	0	27	1	3	3	1	3	1	2	2	0.5	1	1	2	1	1	0	1	1	1	3	1	25	1	80
103	2	1	29	1	3	6	1	2	1	3	2	0.5	4	0	3	1	1	1	1	1	0	4	0	75
104	2	0	43	1	3	5	1	6	1	3	3	4	1	0	3	1	1	0	0	1	1	1	1	100	1	150
105	2	1	37	1	3	6	1	14	1	1	4	0.4	5	1	3	1	1	1	1	1	1	3	1	25	1	25
106	2	1	32	1	3	4	1	11	1	6	3	3	1	1	3	1	1	0	1	1	1	1	1	25	1	100
107	2	0	40	1	3	5	1	10	1	4	4	3.5	1	1	3	1	1	0	0	1	1	1	1	50	1	90
108	2	1	28	0	3	1	1	7	2	3	2	4	1	1	3	1	1	0	1	0	1	1	1	25	1	100
109	2	1	20	0	3	1	1	4	2	4	2	5	1	1	3	1	1	0	1	1	1	1	1	100	0	75
110	2	1	34	1	3	3	1	5	1	4	4	0.8	3	1	3	1	1	0	1	1	1	1	1	100	1	100
111	2	1	30	1	3	3	1	10	1	4	4	1	4	1	3	1	1	0	1	1	1	1	1	75	1	75
112	2	1	26	0	3	1	1	3	2	2	3	4	1	1	3	1	1	0	1	1	1	1	1	50	1	120
113	2	1	37	1	3	5	1	7	1	4	4	0.5	1	1	3	1	1	0	1	1	1	3	0	100
114	2	0	35	1	3	5	1	2	2	2	2	0.2	3	1	3	1	1	0	1	0	1	1	1	25	1	100
115	2	0	41	1	4	5	1	10	1	1	3	1	3	0	3	1	1	1	1	0	1	1	1	25	1	25
116	2	0	25	1	3	3	1	4	1	1	2	2	4	1	2	1	1	0	1	1	1	1	1	50	1	150
117	2	1	46	1	3	5	1	20	1	2	2	2	1	1	3	1	1	0	1	1	0	1	1	50	1	100
118	2	1	49	1	4	6	1	22	1	2	4	2	4	1		1	0	0	1	0	1	4	1	100	0	10
119	2	0	36	1	3	4	1	5	1	2	1	3	1	1	3	1	1	0	0	1	1	1	1	100	0	50
120	2	0	18	0	3	4	1	0.083	2	1	2	3	1	1	3	1	1	0	0	1	1	3	1	50	1	50
121	2	1	32	1	3	3	1	10	1	1	3	2	2	1	3	1	1	1	1	0	1	4	1	50	1	150
122	2	1	22	0	3	8	1	1	2	4	4	0.5	2	0	3	1	1	0	1	2	1	4	1	75	0	50
123	2	0	36	1	3	2	1	1.5	2	2	1	4	1	0	3	1	0	0	0	0	1	4	0	75
124	2	1	25	0	3	4	1	2	4	3	2	5	2	1	3	2	1	0	0	1	1	1	1	25	1	50
125	2	1	29	0	3	6	1	12	2	2	1	5	2	1	2	3	0	0	1	2	1	1	1	100	1	100
126	2	1	30	1	3	3	1	3	1	2	2	2.5	5	1	3	1	1	0	1	0	0	1	1	100	0	60
127	2	0	32	1	4	4	1	6	4	6	4	0.5	5	1	3	1	1	0	1	1	1	4	1	50	1	70
128	2	1	26	1	3	3	1	10	1	2	3	1	1	0	2	1	1	0	1	1	1	1	1	75	1	100
129	2	1	39	1	3	5	1	10	1	2	1	10	1	1	3	1	1	0	0	1	1	1	1	50	1	50
130	2	0	39	1	3	4	1	7	3	2	3	2	3	1	3	1	1	0	1	0	1	1	1	75	0	50
131	2	0	31	1	3	4	1	3	1	1	3	2	5	1	3	1	1	1	1	0	1	1	1	25	1	70
132	2	0	40	1	2	4	1	15	1	4	3	5	1	0	3	1	1	0	1	1	1	2	1	25	0	10
133	2	0	33	0	3	3	1	0.5	2	2	3	2.5	3	1	3	1	1	0	1	1	1	1	1	100	0	50
134	2	1	28	1	3	4	1	4	1	1	3	4	3	1	3	1	1	0	0	0	1	1	1	75	0	50
135	2	0	31	1	4	6	1	8	4	4	4	5	1	1	3	1	1	0	1	1	1	1	1	75	1	100
136	2	1	23	0	3	4	1	2	2	3	2	0.8	3	0	3	1	0	0	0	0	0	4	0	75
137	2	1	22	0	3	6	1	2	4	2	3	0.4	3	1	3	1	1	0	0	1	1	1	1	50	1	80
138	2	1	29	1	3	3	1	4	4	4	4	2	1	1	3	1	1	0	1	1	1	1	1	100	0	75
139	2	1	27	1	3	3	1	3	1	3	3	1	3	0	3	1	1	0		1	1	1	1	25	1	50
140	2	1	45	1	3	6	1	18	1	3	3	3	1	1	3	1	1	0	1	1	1	4	1	50	0	25
141	2	1	27	1	3	4	1	3	3	2	4	3	3	1	3	1	0	0	1	2	1	1	1	25	1	100
142	2	1	35	1	3	4	1	13	1	5	2	0.3	1	0	3	1	0	0	1	2	1	3	0	75
143	2	1	54	1	3	8	1	18	1	1	3	2	1	0	2	3	1	0	1	1	1	1	1	50	0	25
144	2	1	24	1	3	4	1	3	2	3	1	0.5	3	1	3	1	1	0	1	1	1	1	1	75	1	100
145	2	0	45	0	3	4	1	15	1	4	4	4	4	0	3	1	1	0	1	1	1	3	1	50	1	50
146	2	1	24	0	3	3	1	10	2	4	2	5	4	1	3	4	1	0	0	1	1	4	1	50	1	100
147	2	1	21	0	3	1	1	0.17	4	3	3	2.5	3	1	3	1	1	0	1	1	1	1	1	100	1	100
148	2	1	26	1	3	3	1	6	2	6	1	2	1	0	3	1	1	0	1	1	1	1	1	100	0	75
149	2	1	31	0	2	1	1	6	2	2	2	1	1	1	2	1	0	0	0	0	1	3	0	75
150	2	1	23	1	3	3	1	3	1	2	3	5	3	1	2	1	0	0	1	2	1	3	1	50	1	50
151	2	1	25	1	3	6	1	5	1	1	3	0.2	1	1	2	1	1	0	1	1	1	3	1	25	1	50
152	2	1	20	0	3	5	1	2	4	4	2	1.5	1	0	2	3	0	0	0	2	0	1	1	75	1	75
153	2	1	21	0	3	3	1	2	4	1	2	2	2	0	1	1	1	1	1	1	0	2	0	25
154	2	1	61	1	3	6	1	15	1	2	4	1.5	1	0	2	2	1	0	1	1	1	3	0	50
155	2	1	37	1	3	5	1	10	1	3	3	0.5	3	0	2	1	1	0	0	1	1	1	1	100	0	50
156	2	1	43	1	3	8	1	12	1	3	2	1	1	0	2	1	1	0	0	0	1	1	1	100	0	50
157	2	1	50	1	2	6	1	20	1	1	4	2	3	1	3	1	1	0	1	1	1	1	1	75	1	75
158	2	1	36	1	3	5	1	12	1	1	2	3	3	1	3	1	1	0	1	1	1	1	1	75	0	50
159	2	0	39	1	3	7	1	11	1	2	3	2	3	1	3	1	1	1	1	0	1	1	1	25	1	25
160	2	1	32	1	3	4	1	5	1	3	3	0.5	3	0	2	1	1	0	1	1	1	1	1	50	1	75
161	2	0	35	1	3	5	1	4	4	3	2	4	2	1	3	1	0	0	1	0	1	3	0	75
162	2	0	44	1	3	6	1	12	1	1	3	3	3	1	3	1	1	0	1	1	1	1	1	75	0	20
163	2	1	50	1	3	6	1	10	1	1	2	7	3	0	3	1	1	1	1	1	0	4	0	100
164	2	0	39	1	3	4	1	8	1	2	3	1	3	1	3	1	1	1	1	2	1	1	1	50	1	80
165	2	1	36	1	3	5	1	9	1	1	4	2	3	1	3	1	1	1	1	0	1	1	1	25	1	65
166	2	1	49	1	2	6	1	12	1	1	3	3	4	1	3	1	1	0	1	1	1	1	1	50	0	10
167	2	1	33	1	3	6	1	10	1	2	2	2	3	1	3	1	0	0	0	0	1	1	1	50	0	25
168	2	1	46	1	3	7	1	14	1	2	2	3	3	1	3	1	1	0	1	1	1	1	1	25	0	10
169	2	1	32	1	2	3	1	5	1	1	3	0.5	3	1	3	1	1	0	0	1	1	1	1	25	0	10
170	2	0	46	1	3	7	1	20	1	1	3	1	3	1	3	1	1	0	1	1	1	4	1	50	0	20
171	2	0	41	1	3	6	1	12	1	3	3	2	1	0	2	1	1	0	0	0	1	1	1	25	1	25
172	2	1	28	1	3	4	1	2	2	4	2	0.5	1	1	3	1	1	0	1	1	1	1	1	100	0	50
173	2	1	29	1	3	4	1	8	1	1	2	2	2	1	2	1	0	0	0	2	1	4	1	50	1	100
174	2	1	43	1	3	7	1	15		2	2	5	1	0	2	2	1	0	1	0	1	2	0	75
175	2	0	37	1	3	1	1	4	2	3	1	1	2	1	2	1	1	0	1	1	1	4	1	25	1	100
176	2	0	34	1	3	3	1	2	1	1	3	5	3	0	3	1	1	1	1	0	0	1	1	100	1	100
177	2	1	28	1	3	8	1	1	2	4	2	0.6	2	0	2	1	1	0	0	1	1	1	1	25	1	50
178	2	0	33	0	3	3	1	8	2	3	2	2	2	1	2	1	1	0	0	0	1	4	1	75	1	75
179	2	1	47	1	3	6	1	15	1	1	3	3	3	1	3	1	1	0	1	1	1	1	1	25	1	30
180	2	1	40	1	3	5	1	10	1	1	3	0.6	2	1	3	1	1	0	1	0	1	1	1	50	1	60
181	2	1	36	1	3	4	1	12	1	1	4	2	3	0	3	1	1	0	0	0	1	1	1	75	0	30
182	2	1	38	1	3	6	1	12	1	2	3	2.5	2	1	3	1	1	0	0	1	1	1	1	100	0	60
183	2	1	32	1	3	5	1	9	1	1	4	1.5	3	1	3	1	1	0	0	0	1	1	1	25	1	50
184	2	1	34	1	3	5	1	10	1	1	4	3	1	1	3	1	0	0	1	1	1	1	1	50	1	100
185	2	1	51	1	3	6	1	10	1	2	2	2	3	1	3	1	1	1	1	1	1	1	1	50	1	60
186	2	1	49	1	3	5	1	20	1	1	4	5	4	1	3	1	1	0	1	0	1	1	1	50	0	20
187	2	0	40	1	3	6	1	3	2	1	2	4	1	1	3	1	0	0	1	0	0	3	0	75
188	2	1	28	1	3	2	1	9	1	1	3	3.5	1	1	3	1	1	1	1	1	1	1	1	100	0	60
189	2	1	43	1	3	6	1	10	1	1	3	3	3	1	3	1	1	0	0	1	1	1	1	50	1	55
190	2	0	40	1	2	7	1	5	1	2	3	3	3	1	3	1	1	0	1	0	1	1	1	25	1	25
191	2	1	51	1	3	5	1	15	1	2	2	1	1	0	1	1	1	0	1	0	1	4	1	25	0	10
192	2	0	41	0	3	2	1	18	1	1	2	0.8	1	1	2	3	1	0	0	1	1	1	1	50	1	75
193	2	0	51	1	3	4	1	16	1	1	3	0.2	3	1	2	1	1	1	1	0	1	4	0	100
194	2	1	41	1	3	6	1	7	1	1	4	4	2	0	2	1	0	0	0	0	0	2	0	50
195	2	1	29	1	3	5	1	5	1	2	4	9	4	1	2	1	1	0	1	0	0	1	1	50	1	100
196	2	1	31	1	3	4	1	3	4	2	4	1	3	1	3	1	0	0	0	0	1	4	0	50
197	2	1	30	0	4	1	1	2	1	1	4	3	3	1	2	1	1	0	1	1	1	1	1	75	1	75
198	2	1	28	0	3	1	1	1	2	2	3	2	1	1	3	1	1	0	1	1	1	1	1	25	1	50
199	2	1	44	1	2	13	1	19	1	1	4	0.7	1	1	3	1	1	0	1	0	1	2	1	75	0	10
200	2	0	44	0	3	4	1	4	1	2	2	0.5	2	1	3	1	1	1	1	1	1	1	1	25	1	25
201	2	1	53	1	3	3	1	6	1	2	1	10	1	0	3	1	1	0	0	1	0	4	0	100
202	2	1	22	0	3	5	1	5	4	2	3	5	3	0	2	3	1	0	1	2	1	1	1	75	0	25
203	2	0	49	1	3	6	1	23	1	2	2	1	3	1	3	1	1	0	1	1	1	4	1	100	0	75
204	2	0	38	1	2	6	1	13	1	2	2	3	3	1	3	1	1	0	1	1	1	1	1	50	0	25
205	2	1	26	0	3	1	1	2	2	4	3	3	4	1	3	1	1	0	1	1	1	1	1	50	1	100
206	2	1	29	0	3	2	1	7	1	3	3	2	1	1	3	1	1	0	1	1	1	1	1	50	1	75
207	2	1	54	1	3	8	1	12	1	2	3	5	1	0	3	1	1	0	0	1	1	1	1	100	0	40
208	3	0	32	1	3	4	1	4	1	1	3	2	1	0	3	1	1	0	0	1	1	1	1	25	1	50
209	3	1	29	0	4	3	7	2	1	1	4	1	4	1	3	1	1	0	1	1	1	1	1	100	1	125
210	3	1	38	1	3	5	7	7	1	1	3	2	3	1	2	3	0	0	1	2	0	2	0	50
211	3	1	39	1	3	6	7	9	1	1	3	3	3	1	3	1	1	0	1	0	1	1	1	25	1	55
212	3	1	41	1	3	5	7	7	1	1	3	3	2	1	3	1	1	0	0	0	1	4	1	25	1	25
213	3	0	30	1	2	5	7	6	1	1	3	4	3	1	3	1	1	0	1	1	1	1	1	100	0	50
214	3	0	45	1	3	6	7	12	2	2	3	3	3	0	3	1	0	0	1	2	1	4	0	50
215	3	0	40	1	3	4	7	10	1	2	3	4	3	1	3	1	1	0	1	1	1	1	1	50	1	60
216	3	1	45	1	3	7	7	7	1	2	3	2	3	1	3	1	1	0	1	1	1	4	1	50	1	50
217	3	1	42	1	3	5	7	8	1	2	4	4	1	0	3	1	1	0	0	1	1	1	1	50	1	150
218	3	0	44	1	2	3	7	21	1	2	4	5	1	0	2	1	1	0	1	0	1	1	1	50	1	50
219	3	0	25	1	3	3	7	1	4	2	3	8	5	0	2	3	1	0	0	0	1	1	1	100	0	60
220	3	1	33	1	3	5	7	4	1	2	1	4	2	1	3	1	1	0	0	0	1	1	1	25	0	10
221	3	1	48	1	3	7	7	20	1	1	3	5	2	1	3	1	1	0	1	1	1	1	1	100	0	75
222	3	1	27	1	3	3	7	5	1	1	2	5	3	0	1	3	1	0	0	0	1	4	1	25	1	60
223	3	1	39	1	2	10	7	15	1	1	1	6	2	0	3	1	1	0	1	1	1	2	0	25
224	3	0	48	1	3	5	7	18	1	1	3	10	1	0	3	1	1	0	0	1	1	1	1	100	0	20
225	3	1	27	1	3	4	7	5	3	6	2	2	2	1	3	3	1	0	0	1	1	1	1	50	1	80
226	3	0	45	1	3	2	3	22	1	2	4	0.5	3	1	3	1	1	0	1	0	1	1	1	50	1	60
227	3	1	35	1	3	5	2	8	1	2	3	1	3	1	3	1	1	0	0	0	1	4	0	25
228	3	1	38	1	3	6	2	12	1	2	2	7	3	1	3	1	1	0	0	1	0	4	1	50	1	50
229	3	1	52	1	2	4	2	20	1	3	3	3	3	1	3	1	1	0	1	0	1	1	1	50	0	25
230	3	1	33	1	3	4	1	7	1	2	2	3	3	1	3	1	1	0	1	0	0	4	0	75
231	3	1	52	1	2	5	7	28	1	2	2	3	3	1	2	2	1	0	0	1	1	1	1	50	1	60
232	3	0	34	1	2	4	7	12	1	1	2	1.5	1	1	3	1	1	0	0	0	1	4	0	75
233	3	1	31	1	3	4	7	2	1	1	3	0.4	1	1	3	1	1	0	1	0	1	1	1	100	0	75
234	3	0	28	1	3	4	7	1	1	1	2	1	1	0	1	1	1	1	1	0	1	1	1	100	0	50
235	3	0	38	1	3	5	7	8	1	2	4	4	1	1	3	1	1	0	0	1	1	1	1	100	1	120
236	3	1	34	1	3	5	1	7	1	2	2	1.5	3	1	3	2	1	0	0	1	1	4	1	25	1	25
237	3	1	62	1	3	5	1	18	1	2	1	2	1	0	3	1	1	0	1	1	1	1	1	75	0	20
238	3	1	52	1	3	4	1	15	1	2	2	1	4	1	2	3	1	0	0	1	1	1	1	50	1	50
239	3	1	43	1	3	5	1	10	1	2	3	3	1	0	3	1	0	0	0	2	0	4	0	75
240	3	1	36	1	3	5	7	12	1	2	4	2	4	1	3	1	1	0	1	1	1	1	1	25	1	100
241	3	1	29	1	3	3	7	4	1	2	4	5	5	1	2	2	0	0	1	0	1	1	1	50	1	50
242	3	0	38	1	2	7	7	3	4	3	2	3	2	1	3	1	1	0	1	1	1	2	1	75	1	75
243	3	1	29	1	3	4	7	3	1	2	3	1.5	3	1	3	1	1	0	0	1	1	1	1	25	1	80
244	3	1	32	1	3	7	7	4	1	2	3	1	4	0	3	1	0	0	1	0	1	4	1	25	1	50
245	3	0	38	1	3	5	7	5	1	2	3	3	1	0	3	1	1	0	0	1	1	4	1	25	1	70
246	3	1	35	1	3	5	7	7	1	2	3	2	1	0	3	1	1	0	0	1	1	3	0	25
247	3	0	46	1	3	2	7	20	1	2	1	3	5	1	3	1	1	0	0	1	1	1	1	25	1	25
248	3	1	28	1	3	3	7	2	4	2	3	2.5	4	1	3	1	1	0	1	1	1	1	1	50	1	75
249	3	1	36	1	3	4	7	7	1	4	3	1	4	1	2	1	1	0	1	1	1	1	1	50	1	50
250	3	1	45	1	3	5	7	15	1	1	2	3	2	1	3	1	0	0	1	2	1	1	1	25	1	25
251	3	1	34	1	3	4	7	6	1	1	4	0.7	2	1	3	1	1	0	0	1	1	4	1	75	0	50
252	3	1	35	1	3	3	7	4	1	1	4	3	1	1	3	1	1	0	0	1	1	1	1	100	0	50
253	3	1	27	1	3	3	7	3	2	2	2	0.5	4	1	3	1	1	0	0	0	1	1	1	50	0	25
254	3	0	30	1	3	4	7	5	4	4	3	2	3	0	3	1	1	0	1	0	0	4	0	25
255	3	1	34	1	4	4	7	6	1	3	4	0.2	1	1	3	1	1	1	1	1	1	1	1	100	1	125
256	3	1	46	1	4	4	7	6	1	4	3	0.8	5	1	3	1	1	1	1	0	1	1	1	75	1	150
257	3	0	29	1	4	3	7	4	1	2	4	1	5	0	3	1	1	1	1	1	1	1	1	100	1	100
258	3	1	51	1	3	5	7	16	1	1	4	1	4	1	3	1	1	1	1	1	1	4	1	100	0	75
259	3	1	24	0	3	4	7	6	4	2	4	2	1	1	3	2	0	0	1	2	0	4	1	75	1	100
260	3	1	39	1	3	4	1	5	1	1	3	5	5	1	3	1	0	0	1	0	1	2	0	100
261	3	1	44	1	3	5	1	24	1	1	3	5	3	1	3	1	1	0	1	0	1	1	1	100	0	30
262	3	0	46	1	4	3	1	7	1	2	1	5	3	1	3	1	1	0	1	1	0	3	0	75
263	3	0	23	0	3	5	3	4	1	3	2	3	3	1	3	1	1	0	0	1	1	1	1	75	0	50
264	3	1	36	1	3	5	1	7	1	1	2	10	1	1	3	1	1	1	1	1	0	1	1	100	0	50
265	3	0	42	1	3	5	1	4	1	2	3	6	4	1	3	1	1	0	1	1	1	1	1	75	1	75
266	3	1	38	1	3	4	7	13	1	1	1	0.5	1	0	3	1	0	0	0	0	1	4	0	100
267	3	1	36	1	3	6	7	10	1	1	3	5	3	1	3	2	1	0	1	0	1	4	1	25	1	60
268	3	0	45	1	3	5	7	10	1	1	4	3	3	1	3	1	1	0	1	1	1	1	1	25	1	140
269	3	0	34	1	3	3	7	14	1	2	2	3	3	1	3	1	1	0	0	1	1	4	1	50	0	25
270	3	1	29	1	4	5	7	2	1	2	2	7	1	1	3	1	1	0	1	1	1	1	1	75	0	50
271	3	1	28	0	4	4	7	1	1	1	4	5	1	1	3	2	1	1	1	0	1	1	1	50	1	100
272	3	0	51	1	2	3	7	10	1	2	2	2.5	3	1	3	1	1	0	1	1	1	4	1	75	0	20
273	3	0	57	1	3	8	7	20	1	2	3	6	4	1	3	2	1	0	0	0	0	4	0	100
274	3	1	23	0	3	6	7	1	1	1	3	6	2	0	2	3	1	0	0	1	1	1	1	75	0	50
275	3	1	35	1	3	4	7	10	1	2	4	1	3	1	2	2	1	0	1	0	1	1	1	50	1	75
276	3	0	36	1	3	6	7	12	1	2	2	5	3	1	3	1	0	0	1	1	1	4	1	75	0	15
277	3	1	45	1	3	3	7	25	1	1	2	1	2	1	3	1	1	0	0	0	1	1	1	25	1	80
278	3	1	43	1	3	6	7	12	1	2	4	1	4	1	3	1	1	0	1	1	1	1	1	75	0	50
279	3	1	38	1	3	4	7	12	1	2	4	2	1	1	3	2	1	0	1	2	1	1	1	75	1	100
280	3	1	40	1	4	5	7	11	1	2	4	0.8	4	1	3	1	1	1	1	1	1	1	1	75	1	120
281	3	1	23	1	3	3	7	3	2	2	2	0.2	5	0	2	2	0	0	0	2	1	4	0	75
282	3	0	27	0	3	7	3	1	1	3	2	2	3	1	3	1	1	0	1	1	1	1	1	25	0	10
283	3	1	30	1	3	4	7	2	4	3	2	2	3	1	3	1	1	0	1	1	1	1	1	100	1	100
284	3	1	34	1	3	3	7	4	1	4	3	0.9	4	1	3	1	1	0	1	2	1	1	1	25	1	50
285	3	1	41	1	3	3	7	7	1	2	3	0.8	5	1	3	1	1	1	1	1	1	1	1	25	1	80
286	3	0	47	1	3	5	7	15	1	1	2	0.1	1	0	2	1	1	0	1	1	1	4	1	75	0	20
287	3	0	39	1	3	5	7	2	1	1	3	1.5	4	1	3	1	1	1	1	0	1	1	1	100	0	50
288	3	0	28	0	4	1	7	1	1	2	3	4	4	1	3	1	1	0	0	1	1	1	1	50	1	75
289	3	1	41	1	2	5	7	9	2	1	2	2	1	1	3	2	0	0	0	2	0	4	0	100
290	3	1	46	1	3	6	7	21	1	1	3	1	3	1	3	1	1	0	1	1	1	1	1	75	0	50
291	3	1	29	1	4	3	7	6	1	2	3	1.5	4	1	3	1	0	0	1	0	1	1	1	75	0	50
292	3	1	51	1	3	7	7	20	2	1	4	0.7	3	1	3	1	1	0	1	1	1	1	1	25	1	25
293	3	0	23	1	3	3	7	4	4	2	4	2	1	1	3	3	1	0	1	0	1	1	1	100	0	50
294	3	1	43	1	3	6	7	15	1	2	3	4	1	0	3	1	1	0	0	1	1	1	1	25	1	25
295	3	0	34	1	3	5	7	7	2	2	3	2	4	0	3	1	1	1	1	1	1	3	0	50
296	3	1	52	1	3	6	7	23	2	1	3	2	1	0	3	1	1	0	0	1	1	1	1	50	1	75
297	3	1	43	0	3	6	7	2	4	3	4	1	2	1	3	1	0	0	0	1	1	4	0	50
298	3	0	42	1	3	7	7	12	1	2	2	2	2	1	3	1	1	0	0	1	1	1	1	75	0	30
299	3	1	31	1	3	4	7	3	1	2	3	1	1	1	3	1	1	0	1	1	1	1	1	75	1	100
300	3	1	27	0	3	3	7	10	4	2	4	0.8	1	0	2	1	1	0	1	1	1	4	1	50	1	75
301	3	1	29	1	3	3	7	3	1	2	3	0.8	1	1	3	1	1	0	1	1	1	1	1	50	1	55
302	3	1	34	1	3	4	2	3	2	2	3	0.2	4	1	3	1	1	0	1	0	1	1	1	100	0	50
303	3	1	32	1	4	5	7	8	1	4	4	0.5	1	1	3	1	1	0	1	1	1	1	1	25	1	100
304	3	0	29	0	2	4	7	6	1	1	2	0.7	3	1	2	1	0	0	0	0	1	4	0	100
305	3	0	39	1	3	5	7	10	2	1	2	1.5	5	1	3	1	1	1	1	1	1	4	1	25	1	70
306	3	0	28	1	3	4	3	6	1	2	2	5	3	1	3	1	1	0	1	0	1	1	1	75	0	30
307	3	1	30	1	3	4	7	5	1	1	4	2	1	1	3	1	0	0	1	2	1	1	1	100	0	75
308	3	1	40	1	3	5	7	7	4	2	3	0.3	5	1	3	1	0	0	1	2	1	3	1	50	1	50
309	3	1	34	1	3	4	7	2	2	2	3	2	4	1	3	1	1	0	1	1	1	1	1	75	0	50
310	3	1	30	0	3	1	7	3	1	1	4	0.5	5	1	3	1	1	0	0	0	1	1	1	75	1	80
311	3	1	25	0	3	4	7	6	4	4	4	0.8	5	1	3	1	0	0	0	2	1	1	1	25	1	100
312	3	1	20	0	3	5	7	2	2	3	2	0.5	5	1	2	1	1	0	0	1	1	3	0	100
313	3	1	44	1	2	6	7	14	4	2	4	1.5	5	1	3	3	1	0	1	1	1	1	1	50	1	50
314	3	0	39	1	3	3	7	8	1	1	3	2	5	0	3	2	1	0	0	0	1	1	1	100	0	75
315	3	0	37	1	3	6	7	11	1	2	2	2.5	3	1	3	1	1	0	1	1	1	1	1	25	1	25
316	3	1	38	1	3	6	7	12	1	1	2	3	3	1	3	1	1	0	0	0	1	4	1	75	0	50
317	3	1	39	1	3	6	7	9	1	2	3	3	2	1	3	1	1	0	1	0	1	1	1	100	0	75
318	3	1	33	1	3	4	7	6	1	1	3	2	2	1	3	1	1	0	1	0	1	4	1	100	0	50
319	3	1	27	0	2	3	7	6	1	1	2	4	3	1	3	1	1	0	1	1	1	1	1	75	0	20
320	3	1	28	0	3	3	1	10	1	2	3	1.5	1	1	3	1	1	0	0	0	1	2	1	25	1	60
321	3	0	43	1	3	3	1	10	1	2	2	4	3	1	3	1	1	0	1	0	1	1	1	50	0	25
322	3	0	43	0	3	5	1	14	1	1	2	0.5	1	1	3	1	1	0	0	1	1	1	1	50	1	50
323	3	0	24	0	4	5	1	2	1	1	3	7	1	1	3	1	0	0	0	2	1	4	0	75
324	3	0	62	1	3	3	1	15	1	1	4	0.5	1	1	2	1	1	0	1	0	0	1	1	100	1	100
325	3	0	40	1	2	6	1	20	1	1	2	9	1	0	1	2	0	0	1	2	1	3	1	25	1	25
326	3	1	51	1	4	7	3	10	3	4	4	1.5	4	1	3	1	1	1	1	1	1	1	1	50	1	80
327	3	0	45	1	3	3	1	4	1	1	4	0.2	3	1	3	1	0	0	1	0	1	1	1	50	1	100
328	3	1	38	1	3	4	1	9	1	2	3	4	3	1	3	1	1	0	1	1	1	1	1	75	1	100
329	3	0	48	0	4	3	1	21	1	1	4	3	3	1	3	1	1	0	0	0	1	1	1	25	1	100
330	3	1	30	0	3	1	1	6	1	1	3	2	1	1	3	1	1	0	0	1	0	4	0	100
331	3	0	27	1	3	4	2	3	1	1	3	1	2	1	3	1	1	0	1	0	1	1	1	25	1	25
332	3	0	36	1	3	5	2	5	1	1	2	2	4	1	3	1	1	0	1	0	1	1	1	75	0	30
333	3	1	34	1	3	5	2	7	1	1	3	0.2	4	1	3	1	1	1	1	1	1	1	1	75	1	75
334	3	0	53	1	3	5	3	32	1	3	4	1	1	0	2	1	1	0	1	1	1	2	0	50
335	4	1	36	1	3	6	2	7	1	1	3	4	3	1	3	1	1	0	0	1	1	1	1	75	0	10
336	4	0	54	1	3	7	7	8	1	1	4	3	5	0	2	1	1	0	1	1	1	4	0	100
337	4	1	42	1	3	5	3	12	1	2	2	1.5	3	1	3	1	1	0	1	1	1	1	1	25	0	10
338	4	0	23	0	3	6	7	2	2	2	3	2	1	0	3	1	1	0	0	0	1	2	1	25	1	50
339	4	1	56	1	3	5	7	15	1	1	4	5	3	1	3	1	1	0	1	0	1	4	1	25	1	150
340	4	1	37	1	3	4	7	1	1	1	2	0.8	5	1	3	1	1	0	0	1	1	1	1	75	1	100
341	4	1	35	1	3	4	7	11	1	1	2	1.5	3	1	2	2	1	0	0	1	1	1	1	75	0	20
342	4	1	33	1	3	3	7	10	1	1	4	1	2	0	3	1	1	0	1	1	1	1	1	75	1	120
343	4	0	36	1	3	3	7	2	1	4	3	0.1	1	1	3	1	1	0	1	1	1	2	1	50	1	75
344	4	0	40	1	3	10	7	11	1	1	4	2.5	4	0	3	1	1	0	0	0	0	2	0	25
345	4	0	41	1	3	3	7	16	1	1	2	0.3	5	1	3	1	1	0	0	0	1	3	0	75
346	4	1	43	1	3	6	7	25	1	2	4	1	4	1	3	1	1	0	0	1	1	1	1	25	1	80
347	4	0	27	1	3	3	7	3	1	2	2	1	3	1	3	1	1	0	1	0	1	1	1	100	0	20
348	4	1	33	1	3	3	7	15	1	3	1	2	4	1	2	1	1	0	0	0	0	2	1	75	0	30
349	5	1	28	1	3	4	6	5	1	3	2	3	3	1	3	1	1	0	1	0	1	1	1	100	0	40
350	5	1	26	0	3	1	6	4	2	3	3	0.8	1	0	3	1	1	0	1	0	1	1	1	75	1	80
351	5	1	29	1	4	3	6	4	2	2	4	1	1	1	3	1	1	0	1	0	1	1	1	50	1	50
352	5	1	30	1	3	4	6	12	4	3	3	0.4	5	1	3	1	1	0	0	1	1	1	1	75	1	100
353	5	1	28	1	3	3	6	2	2	4	4	2	1	1	3	1	1	0	1	1	1	1	1	100	1	100
354	5	1	31	1	3	2	6	8	2	4	3	1.5	1	1	3	2	1	0	1	1	1	1	1	75	0	50
355	5	1	36	1	3	4	6	10	1	4	3	0.2	1	1	3	1	0	0	1	2	0	1	1	100	0	50
356	5	1	27	1	3	6	6	5	1	5	2	2	4	1	3	1	1	1	1	1	1	1	1	75	0	10
357	5	1	43	1	3	5	6	12	1	3	4	0.9	2	1	3	1	1	0	0	1	1	1	1	50	1	75
358	5	1	29	0	3	5	6	3	4	3	4	4	1	0	3	1	1	0	0	1	0	3	0	50
359	5	1	45	1	2	7	6	12	1	3	2	3	1	0	3	1	1	0	1	1	1	1	1	100	0	40
360	5	1	40	1	3	6	6	15	4	4	2	2	2	0	1	1	1	1	1	1	1	1	1	50	1	50
361	5	1	47	1	3	5	6	10	1	4	4	2	2	1	3	1	1	0	1	1	1	1	1	50	1	150
362	5	1	34	1	3	4	6	10	1	2	3	1	1	1	2	1	0	0	0	2	1	4	0	100
363	5	1	40	1	3	4	6	3	1	6	2	6	2	0	3	1	1	0	1	0	1	4	0	25
364	5	1	32	1	3	3	6	2	4	5	3	0.9	1	1	2	1	1	0	1	1	1	1	1	50	1	120
365	5	1	31	1	2	4	6	15	1	2	2	0.5	3	0	2	1	1	0	1	1	1	1	1	25	1	25
366	5	1	31	1	3	3	6	3	1	6	4	1	4	1	1	2	0	0	1	2	1	1	1	50	1	50
367	5	1	60	1	4	5	6	12	1	5	3	3	2	1	2	1	1	0	1	1	1	1	1	75	1	100
368	5	1	47	1	3	6	6	10	1	4	3	3	2	1	2	1	1	0	1	1	1	3	1	25	1	50
369	5	1	31	1	3	4	6	16	1	3	3	6	2	0	2	1	1	0	0	1	0	2	0	75
370	5	1	22	0	3	6	6	6	2	3	1	4	5	1	3	1	0	0	0	2	1	1	1	50	0	25
371	5	1	34	1	3	5	6	11	1	6	1	3.5	2	1	3	1	1	0	0		1	1	1	75	0	40
372	5	1	35	1	3	5	6	8	1	2	2	3	1	0	3	1	1	1	1	1	1	1	1	75	0	20
373	5	1	47	1	3	7	6	22	1	5	3	3	1	1	3	1	1	0	1	1	1	1	1	50	1	50
374	5	1	34	1	3	3	6	12	4	7	2	1	2	0	2	1	1	0	1	1	1	1	1	50	1	50
375	5	1	29	1	3	2	6	4	4	3	4	0.7	3	1	3	1	1	0	1	1	1	1	1	50	1	150
376	5	1	25	1	3	3	6	5	1	1	3	4	2	1	3	1	1	0	0	1	1	1	1	75	1	75
377	5	1	38	1	3	6	6	10	1	1	3	3	3	1	3	1	1	0	0	1	1	1	1	25	1	25
378	5	1	34	1	3	5	6	9	1	1	3	2	4	1	3	1	1	0	0	0	1	4	0	25
379	5	1	46	1	2	7	6	12	1	1	2	2	2	1	3	1	1	0	0	0	1	1	1	25	0	5
380	5	1	40	1	3	6	6	12	1	1	3	2	3	1	3	1	1	0	1	1	1	1	1	50	1	80
381	5	1	45	1	3	6	6	20	1	1	2	1	3	1	3	1	1	0	0	1	1	1	1	100	0	5
382	5	1	49	1	3	6	6	10	1	1	3	2	3	1	3	1	1	0	1	1	1	1	1	25	1	25
383	5	1	40	1	3	7	6	11	1	1	3	4	3	1	3	1	1	0	0	0	1	1	1	75	0	20
384	5	1	36	1	3	6	6	7	1	1	3	3	3	1	3	1	1	0	0	1	1	4	0	100
385	5	1	39	1	3	5	6	10	1	1	3	0.4	1	1	3	1	1	0	1	1	1	1	1	100	1	100
386	5	1	42	1	4	5	6	14	3	3	3	0.5	1	0	3	1	1	1	1	1	1	1	1	50	1	150
387	5	1	29	0	3	1	6	5	2	4	4	1	1	1	3	1	1	0	0	0	1	1	1	100	1	100
388	5	1	31	1	3	4	6	10	2	3	3	2	1	0	3	1	0	0	1	2	1	1	1	50	1	75

## Sheet: description & coding
variable	description	coding
id	respondent's identification
location	location of informal sector business	la def location 1"HarareHomeIndustries" 2"Mupedzanhamo" 3"MbareRetail" 4"MbareWholesale" 5"GlenviewFurnComplex"
gender	respondent's gender	la def gender 0"female" 1"male"
age	respondent's age (completed years)
marst	respondent's marital status	la def marst 0"unmarried" 1"married"
education	respondent's highet level of education completed	la def education 1"none" 2"primary" 3"secondary" 4"tertiary"
hhsize	household size
activity	type of informal sector activity (business)	la def activity 1"cloth & shoe" 2"hardware" 3"food kiosk" 4"repairs" 5"metal bus" 6"timber & furn" 7"agric pdts" 8"other"
yrswkd	number of years worked in informal sector
empstat	respondent's nature of employment	la def empstat 1"own account" 2"employee" 3"employer" 4"family member"
numwks	number of workers at the informal sector business
income	monthly household net income from informal sector activity (Zw$ - Bond note)	la def income 1"<$500" 2"$500-<$1000" 3"$1000-<$3000" 4"at least $3000"
distanceHF	distance from respondent's place of residence to nearest health facility (km)
hexp	household health expenditure during the past 3 months (Zw$ - Bond note)	la def hexp 1"zero" 2"less than $100" 3"$100 to <$500" 4"$500-<$1000" 5"at least $1000"
difficultiesHP	whether household faced difficulties paying for health care during the past 12 months	la def difficultiesHP 0"no" 1"yes"
hcostp	respondent's perception of health care costs	la def hcostp 1"affordable" 2"expensive" 3"very expensive"
hqualp	respondent's perception of quality of public health care delivery	la def hqualp 1"poor" 2"satisfactory" 3"good" 4"very good"
awarenessHI	whether respondent is aware of health insurance	la def awarenessHI 0"no" 1"yes"
ownershipHI	whether respondent is currently a member of a health insurance scheme	la def ownershipHI 0"no" 1"yes"
membershipRPS	whether respondent is currently a member of a resource pooling scheme	la def membershipRPS 0"no" 1"yes"
perceptionHI	respondent's perception on whether health insurance protects patients from high medical costs	la def perceptionHI 0"no" 1"yes" 2"not sure"
solidarity	whether respondent supports the use of their money to pay health expenses for someone sicker	la def solidarity 0"no" 1"yes"
hfmech	respondent's view on best health care financing mechanism	la def hfmech 1"National Health Insurance" 2"direct payments" 3"private health insurance" 4"Gvt tax revenue"
wtj	whether respondent is willing to participate in the proposed National Health Insurance scheme	la def wtj 0"no" 1"yes"
bid1	initial bid in eliciting willingness to pay (Zw$ - Bond note)
bid2	second bid in eliciting willingness to pay (Zw$ - Bond note)
response1	equals 1 if answer to the initial bid is yes	la def response1 0"no" 1"yes"
response2	equals 1 if answer to the second bid is yes	la def response2 0"no" 1"yes"
maxwtp	maximum amount that respondent is willing to pay per person per month (Zw$ - Bond note)
yesbid1	whether respondent accepts the initial bid	la def yesbid1 0"no" 1"yes"

## Sheet: interval reg_data
id	gender	age	marst	education_pri	education_sec	education_ter	hhsize	income_less500	income_500_less1000	income_1000_less3000	income_atleast3000	distancehf	difficultieshp	hqualp_poor	hqualp_satisf	hqualp_good	hqualp_vgood	awarenesshi	membershiprps	perceptionhi	solidarity	wtj	bid1	bid2	response1	response2	maxwtp	yesbid1
1	1	38	0	0	1	0	3	0	0	0	1	3	1	1	0	0	0	1	1	1	1	1	25	50	1	1	100	1
2	1	30	0	0	0	1	1	0	0	1	0	2	1	1	0	0	0	1	1	1	1	1	100	75	0	0	50	0
3	0	40	1	0	1	0	7	1	0	0	0	5	1	1	0	0	0	1	1	0	1	0	100
4	1	38	1	0	1	0	4	0	1	0	0	2	1	1	0	0	0	1	1	0	1	1	50	25	0	1	25	0
5	1	46	0	1	0	0	8	0	0	1	0	3	0	0	0	0	1	0	0	0	1	0	75
6	1	50	0	0	1	0	1	0	1	0	0	0.9	0	0	1	0	0	1	1	1	1	1	50	75	1	0	50	1
7	1	37	1	0	1	0	10	0	1	0	0	2	1	1	0	0	0	1	0	1	1	1	25	50	1	1	50	1
8	1	50	1	0	1	0	5	0	0	0	1	3	0	1	0	0	0	1	0	0	0	0	100
9	1	39	0	0	1	0	6	0	1	0	0	0.2	1	1	0	0	0	1	1	1	1	1	100	75	0	0	40	0
10	1	54	1	0	1	0	8	1	0	0	0	4	1	1	0	0	0	1	1	1	1	1	100	75	0	0	50	0
11	1	55	1	0	1	0	4	0	1	0	0	2	1	1	0	0	0	1	1	1	1	1	25	50	1	0	25	1
12	1	22	0	0	1	0	9	1	0	0	0	5	1	0	0	1	0	1	1	0	1	1	75	100	1	0	80	1
13	1	40	1	0	1	0	4	0	0	0	1	0.5	1	1	0	0	0	1	1	1	1	1	75	100	1	1	200	1
14	1	28	1	0	1	0	3	0	0	1	0	1	1	1	0	0	0	1	0	0	1	0	50
15	1	20	0	0	0	1	5	1	0	0	0	5	0	0	0	1	0	0	0	0	1	0	100
16	1	42	1	0	1	0	7	0	1	0	0	2	1	1	0	0	0	1	0	1	1	1	25	10	0	1	10	0
17	1	32	1	0	1	0	4	1	0	0	0	0.3	1	0	0	1	0	1	1	1	1	1	100	75	0	1	75	0
18	1	20	1	0	1	0	6	0	0	1	0	2	0	1	0	0	0	1	1	1	1	1	75	100	1	1	120	1
19	1	35	1	0	1	0	5	0	0	1	0	5	0	1	0	0	0	0	0	0	1	0	100
20	0	30	0	0	1	0	4	0	1	0	0	2	1	1	0	0	0	0	1	1	1	1	75	50	0	0	30	0
21	1	25	0	0	1	0	5	0	0	0	1	1.5	0	1	0	0	0	1	1	0	0	0	100
22	0	53	0	0	1	0	2	0	1	0	0	3	1	1	0	0	0	1	1	1	1	1	25	50	1	0	25	1
23	1	58	1	0	1	0	3	0	0	0	1	1.5	1	1	0	0	0	1	1	1	1	1	25	50	1	1	100	1
24	0	38	0	0	1	0	5	1	0	0	0	3	0	1	0	0	0	1	1	1	1	1	50	25	0	1	25	0
25	1	30	1	0	1	0	5	1	0	0	0	2	1	1	0	0	0	0	1	0	1	1	25	50	1	0	25	1
26	0	31	1	0	0	1	8	0	0	1	0	10	1	0	0	1	0	1	0	1	1	1	75	50	0	0	40	0
27	1	24	1	0	1	0	4	0	1	0	0	11	1	0	1	0	0	0	1	0	1	1	25	50	1	1	50	1
28	0	47	1	0	1	0	8	0	0	1	0	5	1	0	0	1	0	1	1	0	1	1	100	75	0	0	50	0
29	1	25	0	0	1	0	6	0	0	1	0	1	1	1	0	0	0	1	0	1	1	1	25	50	1	1	150	1
30	1	23	0	0	1	0	4	0	0	1	0	1	1	0	0	1	0	1	1	0	1	1	25	50	1	1	100	1
31	1	46	1	0	1	0	4	1	0	0	0	0.6	1	1	0	0	0	1	0	0	1	1	100	75	0	0	50	0
32	0	43	1	1	0	0	2	0	0	1	0	4	1	0	0	1	0	1	1	0	1	1	100	75	0	1	75	0
33	1	28	0	0	1	0	5	1	0	0	0	0.5	1	1	0	0	0	1	1	1	1	1	25	50	1	0	35	1
34	0	44	1	0	1	0	4	0	0	0	1	3	0	1	0	0	0	1	1	1	1	1	75	100	1	1	120	1
35	0	43	0	0	1	0	4	0	1	0	0	0.7	1	0	1	0	0	1	1	1	1	1	100	125	1	0	100	1
36	1	25	0	0	1	0	4	0	0	1	0	0.1	1	1	0	0	0	0	0	1	1	0	25
37	0	40	0	0	0	1	5	0	1	0	0	3	1	1	0	0	0	1	0	0	1	1	100	125	1	0	100	1
38	1	46	1	0	1	0	8	0	1	0	0	5	1	1	0	0	0	1	1	0	1	1	50	75	1	1	80	1
39	1	30	1	0	1	0	4	0	0	0	1	3	1	1	0	0	0	1	1	1	1	1	100	125	1	0	100	1
40	0	41	1	0	1	0	3	0	1	0	0	4	1	1	0	0	0	1	1	0	0	1	100	75	0	0	40	0
41	0	27	1	0	1	0	7	0	0	0	1	5	1	0	0	1	0	1	1	1	1	1	25	50	1	0	25	1
42	0	45	1	0	1	0	10	0	0	0	1	3	0	1	0	0	0	1	1	0	0	0	75
43	0	46	0	0	1	0	5	0	1	0	0	2	1	1	0	0	0	1	1	1	1	1	50	75	1	1	100	1
44	1	43	1	0	1	0	5	0	0	1	0	0.9	1	0	0	1	0	1	1	1	1	1	50	25	0	1	25	0
45	1	40	1	0	1	0	5	0	0	0	1	0.5	1	1	0	0	0	1	1	1	1	1	100	125	1	0	120	1
46	1	47	0	0	1	0	8	0	0	1	0	2.5	1	1	0	0	0	0	1	0	1	1	75	100	1	1	100	1
47	0	56	0	1	0	0	6	1	0	0	0	3	1	1	0	0	0	1	0	1	0	1	50	25	0	1	25	0
48	1	53	1	1	0	0	6	0	1	0	0	0.8	1	1	0	0	0	1	0	1	1	1	100	75	0	1	75	0
49	0	27	0	0	1	0	2	0	1	0	0	2	1	1	0	0	0	1	1	0	1	1	25	50	1	1	50	1
50	1	42	1	0	1	0	6	0	0	0	1	2	1	1	0	0	0	0	1	1	1	0	50
51	1	28	0	0	0	1	4	0	0	0	1	0.8	1	1	0	0	0	1	1	1	1	1	75	100	1	1	150	1
52	0	32	1	0	1	0	4	0	0	0	1	1	1	1	0	0	0	1	1	1	1	1	25	50	1	1	100	1
53	1	39	1	0	1	0	5	0	0	1	0	1	1	1	0	0	0	1	1	1	1	1	25	50	1	1	80	1
54	1	30	1	0	1	0	4	0	1	0	0	2	1	1	0	0	0	1	1	1	1	1	100	75	0	0	50	0
55	0	29	1	0	1	0	3	0	0	0	1	2	1	1	0	0	0	1	1	1	1	1	75	50	0	1	50	0
56	1	32	1	0	1	0	5	0	0	1	0	3	1	1	0	0	0	1	0	1	1	1	100	125	1	1	150	1
57	1	33	1	0	1	0	4	0	0	1	0	2	1	1	0	0	0	0	0	0	1	0	75
58	1	43	1	0	1	0	6	0	0	1	0	1.5	0	1	0	0	0	1	1	1	1	1	50	75	1	1	80	1
59	1	42	1	0	1	0	6	0	0	1	0	2.5	1	1	0	0	0	1	1	1	1	1	75	50	0	0	30	0
60	1	36	1	0	1	0	5	0	0	1	0	2	1	1	0	0	0	1	1	1	1	1	25	50	1	1	70	1
61	1	38	1	0	1	0	5	0	0	1	0	3	0	1	0	0	0	1	0	0	0	0	50
62	1	33	0	0	1	0	5	0	0	0	1	4	1	1	0	0	0	1	0	1	1	1	75	100	1	0	75	1
63	1	28	0	0	0	1	7	0	0	0	1	0.8	0	1	0	0	0	1	1	1	1	1	100	75	0	0	60	0
64	0	37	1	0	1	0	6	1	0	0	0	2.5	1	1	0	0	0	1	0	1	1	1	100	125	1	1	125	1
65	1	35	1	0	1	0	5	0	0	0	1	5	1	1	0	0	0	1	1	1	0	1	75	100	1	1	100	1
66	1	23	0	0	1	0	1	0	1	0	0	1	0	0	1	0	0	0	0	0	0	0	25
67	1	22	0	1	0	0	4	0	0	0	1	2	0	0	0	0	1	1	0	1	1	1	50	75	1	0	50	1
68	1	53	1	0	1	0	6	0	0	0	1	1	1	1	0	0	0	1	1	1	1	1	25	50	1	1	100	1
69	1	31	1	0	1	0	4	0	1	0	0	2	1	1	0	0	0	0	1	0	1	1	75	100	1	0	80	1
70	1	59	0	0	1	0	10	1	0	0	0	6	1	0	1	0	0	1	0	0	1	1	75	100	1	0	75	1
71	0	50	1	0	1	0	3	0	0	0	1	3	1	1	0	0	0	0	1	0	1	1	100	75	0	0	50	0
72	0	28	1	0	1	0	6	0	1	0	0	4	0	0	1	0	0	1	1	1	0	1	50	25	0	1	25	0
73	0	22	1	0	1	0	3	1	0	0	0	3	1	0	0	1	0	1	1	1	1	1	75	100	1	1	100	1
74	1	40	1	0	1	0	5	0	0	1	0	1	1	1	0	0	0	1	1	0	1	1	100	75	0	0	40	0
75	1	55	1	1	0	0	3	1	0	0	0	4	0	1	0	0	0	1	0	1	1	0	75
76	1	33	1	0	1	0	3	0	1	0	0	1	1	1	0	0	0	1	1	0	1	1	25	50	1	0	25	1
77	1	50	1	0	1	0	3	0	0	1	0	0.1	1	1	0	0	0	1	1	1	0	1	100	75	0	0	60	0
78	1	53	1	0	1	0	4	0	0	1	0	2	0	0	1	0	0	1	1	1	1	1	75	100	1	1	100	1
79	1	22	0	0	1	0	3	0	1	0	0	10	1	1	0	0	0	1	0	1	1	1	25	50	1	1	50	1
80	1	28	1	0	1	0	4	0	0	1	0	0.7	1	1	0	0	0	1	0	1	1	1	100	125	1	1	125	1
81	1	25	0	0	1	0	6	0	1	0	0	4	1	1	0	0	0	1	1	1	1	1	50	75	1	1	120	1
82	1	38	1	0	1	0	2	1	0	0	0	0.7	0	0	0	1	0	1	1	1	1	0	25
83	1	32	1	0	1	0	4	0	0	0	1	0.5	0	1	0	0	0	1	1	1	1	1	100	125	1	0	100	1
84	1	30	1	0	1	0	4	0	1	0	0	0.2	1	0	0	1	0	0	1	0	1	1	75	100	1	1	100	1
85	1	32	1	0	1	0	3	0	0	1	0	1.5	0	1	0	0	0	1	1	0	0	1	50	25	0	1	25	0
86	1	27	1	0	1	0	2	0	0	1	0	1.5	0	0	0	1	0	1	1	1	1	1	75	100	1	0	80	1
87	0	30	1	0	1	0	4	0	1	0	0	0.4	1	1	0	0	0	1	1	1	1	1	50	75	1	1	75	1
88	0	36	1	0	1	0	5	0	1	0	0	1.5	1	1	0	0	0	1	1	0	1	1	25	50	1	1	80	1
89	1	20	0	0	1	0	6	0	1	0	0	2	0	1	0	0	0	0	0	0	1	0	100
90	1	26	1	0	1	0	2	1	0	0	0	0.1	0	1	0	0	0	1	1	1	1	1	50	75	1	1	100	1
91	1	27	1	0	0	1	3	0	0	0	1	1	1	1	0	0	0	1	1	1	1	1	75	100	1	0	75	1
92	1	29	0	0	1	0	1	0	1	0	0	0.3	0	1	0	0	0	0	0	0	1	1	100	125	1	1	125	1
93	0	30	1	0	1	0	4	0	1	0	0	2	1	1	0	0	0	1	1	0	1	1	50	75	1	0	50	1
94	1	39	1	0	1	0	4	0	0	0	1	2	1	1	0	0	0	1	1	0	1	1	25	50	1	1	70	1
95	0	26	1	0	1	0	3	0	1	0	0	0.2	1	1	0	0	0	1	1	1	1	1	100	75	0	0	60	0
96	1	24	0	0	1	0	3	0	0	0	1	1.5	1	1	0	0	0	1	0	1	1	1	25	50	1	1	100	1
97	0	38	1	0	1	0	7	0	0	1	0	3	0	1	0	0	0	1	1	1	1	1	100	75	0	0	30	0
98	1	34	1	0	1	0	5	0	0	1	0	5	1	1	0	0	0	1	0	1	1	1	75	100	1	1	100	1
99	1	24	1	0	1	0	4	0	1	0	0	1.5	1	1	0	0	0	1	1	1	1	1	25	50	1	1	90	1
100	1	24	0	0	1	0	5	1	0	0	0	3	1	0	1	0	0	1	0	1	1	1	25	50	1	1	50	1
101	1	25	0	0	1	0	4	0	0	1	0	5	1	1	0	0	0	0	0	0	1	1	100	75	0	1	75	0
102	0	27	1	0	1	0	3	0	1	0	0	0.5	1	1	0	0	0	1	1	1	1	1	25	50	1	1	80	1
103	1	29	1	0	1	0	6	0	1	0	0	0.5	0	1	0	0	0	1	1	1	0	0	75
104	0	43	1	0	1	0	5	0	0	1	0	4	0	1	0	0	0	1	0	1	1	1	100	125	1	1	150	1
105	1	37	1	0	1	0	6	0	0	0	1	0.4	1	1	0	0	0	1	1	1	1	1	25	50	1	0	25	1
106	1	32	1	0	1	0	4	0	0	1	0	3	1	1	0	0	0	1	1	1	1	1	25	50	1	1	100	1
107	0	40	1	0	1	0	5	0	0	0	1	3.5	1	1	0	0	0	1	0	1	1	1	50	75	1	1	90	1
108	1	28	0	0	1	0	1	0	1	0	0	4	1	1	0	0	0	1	1	0	1	1	25	50	1	1	100	1
109	1	20	0	0	1	0	1	0	1	0	0	5	1	1	0	0	0	1	1	1	1	1	100	75	0	1	75	0
110	1	34	1	0	1	0	3	0	0	0	1	0.8	1	1	0	0	0	1	1	1	1	1	100	125	1	0	100	1
111	1	30	1	0	1	0	3	0	0	0	1	1	1	1	0	0	0	1	1	1	1	1	75	100	1	0	75	1
112	1	26	0	0	1	0	1	0	0	1	0	4	1	1	0	0	0	1	1	1	1	1	50	75	1	1	120	1
113	1	37	1	0	1	0	5	0	0	0	1	0.5	1	1	0	0	0	1	1	1	1	0	100
114	0	35	1	0	1	0	5	0	1	0	0	0.2	1	1	0	0	0	1	1	0	1	1	25	50	1	1	100	1
115	0	41	1	0	0	1	5	0	0	1	0	1	0	1	0	0	0	1	1	0	1	1	25	50	1	0	25	1
116	0	25	1	0	1	0	3	0	1	0	0	2	1	1	0	0	0	1	1	1	1	1	50	75	1	1	150	1
117	1	46	1	0	1	0	5	0	1	0	0	2	1	1	0	0	0	1	1	1	0	1	50	75	1	1	100	1
118	1	49	1	0	0	1	6	0	0	0	1	2	1	1	0	0	0	0	1	0	1	1	100	75	0	0	10	0
119	0	36	1	0	1	0	4	1	0	0	0	3	1	1	0	0	0	1	0	1	1	1	100	75	0	0	50	0
120	0	18	0	0	1	0	4	0	1	0	0	3	1	1	0	0	0	1	0	1	1	1	50	75	1	0	50	1
121	1	32	1	0	1	0	3	0	0	1	0	2	1	1	0	0	0	1	1	0	1	1	50	75	1	1	150	1
122	1	22	0	0	1	0	8	0	0	0	1	0.5	0	1	0	0	0	1	1	0	1	1	75	50	0	1	50	0
123	0	36	1	0	1	0	2	1	0	0	0	4	0	1	0	0	0	0	0	0	1	0	75
124	1	25	0	0	1	0	4	0	1	0	0	5	1	0	1	0	0	1	0	1	1	1	25	50	1	1	50	1
125	1	29	0	0	1	0	6	1	0	0	0	5	1	0	0	1	0	0	1	0	1	1	100	125	1	0	100	1
126	1	30	1	0	1	0	3	0	1	0	0	2.5	1	1	0	0	0	1	1	0	0	1	100	75	0	0	60	0
127	0	32	1	0	0	1	4	0	0	0	1	0.5	1	1	0	0	0	1	1	1	1	1	50	75	1	0	70	1
128	1	26	1	0	1	0	3	0	0	1	0	1	0	1	0	0	0	1	1	1	1	1	75	100	1	1	100	1
129	1	39	1	0	1	0	5	1	0	0	0	10	1	1	0	0	0	1	0	1	1	1	50	75	1	0	50	1
130	0	39	1	0	1	0	4	0	0	1	0	2	1	1	0	0	0	1	1	0	1	1	75	50	0	1	50	0
131	0	31	1	0	1	0	4	0	0	1	0	2	1	1	0	0	0	1	1	0	1	1	25	50	1	1	70	1
132	0	40	1	1	0	0	4	0	0	1	0	5	0	1	0	0	0	1	1	1	1	1	25	10	0	1	10	0
133	0	33	0	0	1	0	3	0	0	1	0	2.5	1	1	0	0	0	1	1	1	1	1	100	75	0	0	50	0
134	1	28	1	0	1	0	4	0	0	1	0	4	1	1	0	0	0	1	0	0	1	1	75	50	0	1	50	0
135	0	31	1	0	0	1	6	0	0	0	1	5	1	1	0	0	0	1	1	1	1	1	75	100	1	1	100	1
136	1	23	0	0	1	0	4	0	1	0	0	0.8	0	1	0	0	0	0	0	0	0	0	75
137	1	22	0	0	1	0	6	0	0	1	0	0.4	1	1	0	0	0	1	0	1	1	1	50	75	1	1	80	1
138	1	29	1	0	1	0	3	0	0	0	1	2	1	1	0	0	0	1	1	1	1	1	100	75	0	1	75	0
139	1	27	1	0	1	0	3	0	0	1	0	1	0	1	0	0	0	1		1	1	1	25	50	1	1	50	1
140	1	45	1	0	1	0	6	0	0	1	0	3	1	1	0	0	0	1	1	1	1	1	50	25	0	1	25	0
141	1	27	1	0	1	0	4	0	0	0	1	3	1	1	0	0	0	0	1	0	1	1	25	50	1	1	100	1
142	1	35	1	0	1	0	4	0	1	0	0	0.3	0	1	0	0	0	0	1	0	1	0	75
143	1	54	1	0	1	0	8	0	0	1	0	2	0	0	0	1	0	1	1	1	1	1	50	25	0	1	25	0
144	1	24	1	0	1	0	4	1	0	0	0	0.5	1	1	0	0	0	1	1	1	1	1	75	100	1	1	100	1
145	0	45	0	0	1	0	4	0	0	0	1	4	0	1	0	0	0	1	1	1	1	1	50	75	1	0	50	1
146	1	24	0	0	1	0	3	0	1	0	0	5	1	0	0	0	1	1	0	1	1	1	50	75	1	1	100	1
147	1	21	0	0	1	0	1	0	0	1	0	2.5	1	1	0	0	0	1	1	1	1	1	100	125	1	0	100	1
148	1	26	1	0	1	0	3	1	0	0	0	2	0	1	0	0	0	1	1	1	1	1	100	75	0	1	75	0
149	1	31	0	1	0	0	1	0	1	0	0	1	1	1	0	0	0	0	0	0	1	0	75
150	1	23	1	0	1	0	3	0	0	1	0	5	1	1	0	0	0	0	1	0	1	1	50	75	1	0	50	1
151	1	25	1	0	1	0	6	0	0	1	0	0.2	1	1	0	0	0	1	1	1	1	1	25	50	1	1	50	1
152	1	20	0	0	1	0	5	0	1	0	0	1.5	0	0	0	1	0	0	0	0	0	1	75	100	1	0	75	1
153	1	21	0	0	1	0	3	0	1	0	0	2	0	1	0	0	0	1	1	1	0	0	25
154	1	61	1	0	1	0	6	0	0	0	1	1.5	0	0	1	0	0	1	1	1	1	0	50
155	1	37	1	0	1	0	5	0	0	1	0	0.5	0	1	0	0	0	1	0	1	1	1	100	75	0	0	50	0
156	1	43	1	0	1	0	8	0	1	0	0	1	0	1	0	0	0	1	0	0	1	1	100	75	0	0	50	0
157	1	50	1	1	0	0	6	0	0	0	1	2	1	1	0	0	0	1	1	1	1	1	75	100	1	0	75	1
158	1	36	1	0	1	0	5	0	1	0	0	3	1	1	0	0	0	1	1	1	1	1	75	50	0	1	50	0
159	0	39	1	0	1	0	7	0	0	1	0	2	1	1	0	0	0	1	1	0	1	1	25	50	1	0	25	1
160	1	32	1	0	1	0	4	0	0	1	0	0.5	0	1	0	0	0	1	1	1	1	1	50	75	1	1	75	1
161	0	35	1	0	1	0	5	0	1	0	0	4	1	1	0	0	0	0	1	0	1	0	75
162	0	44	1	0	1	0	6	0	0	1	0	3	1	1	0	0	0	1	1	1	1	1	75	50	0	0	20	0
163	1	50	1	0	1	0	6	0	1	0	0	7	0	1	0	0	0	1	1	1	0	0	100
164	0	39	1	0	1	0	4	0	0	1	0	1	1	1	0	0	0	1	1	0	1	1	50	75	1	1	80	1
165	1	36	1	0	1	0	5	0	0	0	1	2	1	1	0	0	0	1	1	0	1	1	25	50	1	1	65	1
166	1	49	1	1	0	0	6	0	0	1	0	3	1	1	0	0	0	1	1	1	1	1	50	25	0	0	10	0
167	1	33	1	0	1	0	6	0	1	0	0	2	1	1	0	0	0	0	0	0	1	1	50	25	0	1	25	0
168	1	46	1	0	1	0	7	0	1	0	0	3	1	1	0	0	0	1	1	1	1	1	25	10	0	1	10	0
169	1	32	1	1	0	0	3	0	0	1	0	0.5	1	1	0	0	0	1	0	1	1	1	25	10	0	1	10	0
170	0	46	1	0	1	0	7	0	0	1	0	1	1	1	0	0	0	1	1	1	1	1	50	25	0	0	20	0
171	0	41	1	0	1	0	6	0	0	1	0	2	0	1	0	0	0	1	0	0	1	1	25	50	1	0	25	1
172	1	28	1	0	1	0	4	0	1	0	0	0.5	1	1	0	0	0	1	1	1	1	1	100	75	0	0	50	0
173	1	29	1	0	1	0	4	0	1	0	0	2	1	1	0	0	0	0	0	0	1	1	50	75	1	1	100	1
174	1	43	1	0	1	0	7	0	1	0	0	5	0	0	1	0	0	1	1	0	1	0	75
175	0	37	1	0	1	0	1	1	0	0	0	1	1	1	0	0	0	1	1	1	1	1	25	50	1	1	100	1
176	0	34	1	0	1	0	3	0	0	1	0	5	0	1	0	0	0	1	1	0	0	1	100	125	1	0	100	1
177	1	28	1	0	1	0	8	0	1	0	0	0.6	0	1	0	0	0	1	0	1	1	1	25	50	1	1	50	1
178	0	33	0	0	1	0	3	0	1	0	0	2	1	1	0	0	0	1	0	0	1	1	75	100	1	0	75	1
179	1	47	1	0	1	0	6	0	0	1	0	3	1	1	0	0	0	1	1	1	1	1	25	50	1	0	30	1
180	1	40	1	0	1	0	5	0	0	1	0	0.6	1	1	0	0	0	1	1	0	1	1	50	75	1	0	60	1
181	1	36	1	0	1	0	4	0	0	0	1	2	0	1	0	0	0	1	0	0	1	1	75	50	0	0	30	0
182	1	38	1	0	1	0	6	0	0	1	0	2.5	1	1	0	0	0	1	0	1	1	1	100	75	0	0	60	0
183	1	32	1	0	1	0	5	0	0	0	1	1.5	1	1	0	0	0	1	0	0	1	1	25	50	1	1	50	1
184	1	34	1	0	1	0	5	0	0	0	1	3	1	1	0	0	0	0	1	1	1	1	50	75	1	1	100	1
185	1	51	1	0	1	0	6	0	1	0	0	2	1	1	0	0	0	1	1	1	1	1	50	75	1	0	60	1
186	1	49	1	0	1	0	5	0	0	0	1	5	1	1	0	0	0	1	1	0	1	1	50	25	0	0	20	0
187	0	40	1	0	1	0	6	0	1	0	0	4	1	1	0	0	0	0	1	0	0	0	75
188	1	28	1	0	1	0	2	0	0	1	0	3.5	1	1	0	0	0	1	1	1	1	1	100	75	0	0	60	0
189	1	43	1	0	1	0	6	0	0	1	0	3	1	1	0	0	0	1	0	1	1	1	50	75	1	0	55	1
190	0	40	1	1	0	0	7	0	0	1	0	3	1	1	0	0	0	1	1	0	1	1	25	50	1	0	25	1
191	1	51	1	0	1	0	5	0	1	0	0	1	0	1	0	0	0	1	1	0	1	1	25	10	0	1	10	0
192	0	41	0	0	1	0	2	0	1	0	0	0.8	1	0	0	1	0	1	0	1	1	1	50	75	1	1	75	1
193	0	51	1	0	1	0	4	0	0	1	0	0.2	1	1	0	0	0	1	1	0	1	0	100
194	1	41	1	0	1	0	6	0	0	0	1	4	0	1	0	0	0	0	0	0	0	0	50
195	1	29	1	0	1	0	5	0	0	0	1	9	1	1	0	0	0	1	1	0	0	1	50	75	1	1	100	1
196	1	31	1	0	1	0	4	0	0	0	1	1	1	1	0	0	0	0	0	0	1	0	50
197	1	30	0	0	0	1	1	0	0	0	1	3	1	1	0	0	0	1	1	1	1	1	75	100	1	0	75	1
198	1	28	0	0	1	0	1	0	0	1	0	2	1	1	0	0	0	1	1	1	1	1	25	50	1	1	50	1
199	1	44	1	1	0	0	13	0	0	0	1	0.7	1	1	0	0	0	1	1	0	1	1	75	50	0	0	10	0
200	0	44	0	0	1	0	4	0	1	0	0	0.5	1	1	0	0	0	1	1	1	1	1	25	50	1	0	25	1
201	1	53	1	0	1	0	3	1	0	0	0	10	0	1	0	0	0	1	0	1	0	0	100
202	1	22	0	0	1	0	5	0	0	1	0	5	0	0	0	1	0	1	1	0	1	1	75	50	0	0	25	0
203	0	49	1	0	1	0	6	0	1	0	0	1	1	1	0	0	0	1	1	1	1	1	100	75	0	1	75	0
204	0	38	1	1	0	0	6	0	1	0	0	3	1	1	0	0	0	1	1	1	1	1	50	25	0	1	25	0
205	1	26	0	0	1	0	1	0	0	1	0	3	1	1	0	0	0	1	1	1	1	1	50	75	1	1	100	1
206	1	29	0	0	1	0	2	0	0	1	0	2	1	1	0	0	0	1	1	1	1	1	50	75	1	1	75	1
207	1	54	1	0	1	0	8	0	0	1	0	5	0	1	0	0	0	1	0	1	1	1	100	75	0	0	40	0
208	0	32	1	0	1	0	4	0	0	1	0	2	0	1	0	0	0	1	0	1	1	1	25	50	1	1	50	1
209	1	29	0	0	0	1	3	0	0	0	1	1	1	1	0	0	0	1	1	1	1	1	100	125	1	1	125	1
210	1	38	1	0	1	0	5	0	0	1	0	2	1	0	0	1	0	0	1	0	0	0	50
211	1	39	1	0	1	0	6	0	0	1	0	3	1	1	0	0	0	1	1	0	1	1	25	50	1	1	55	1
212	1	41	1	0	1	0	5	0	0	1	0	3	1	1	0	0	0	1	0	0	1	1	25	50	1	0	25	1
213	0	30	1	1	0	0	5	0	0	1	0	4	1	1	0	0	0	1	1	1	1	1	100	75	0	0	50	0
214	0	45	1	0	1	0	6	0	0	1	0	3	0	1	0	0	0	0	1	0	1	0	50
215	0	40	1	0	1	0	4	0	0	1	0	4	1	1	0	0	0	1	1	1	1	1	50	75	1	0	60	1
216	1	45	1	0	1	0	7	0	0	1	0	2	1	1	0	0	0	1	1	1	1	1	50	75	1	0	50	1
217	1	42	1	0	1	0	5	0	0	0	1	4	0	1	0	0	0	1	0	1	1	1	50	75	1	1	150	1
218	0	44	1	1	0	0	3	0	0	0	1	5	0	1	0	0	0	1	1	0	1	1	50	75	1	0	50	1
219	0	25	1	0	1	0	3	0	0	1	0	8	0	0	0	1	0	1	0	0	1	1	100	75	0	0	60	0
220	1	33	1	0	1	0	5	1	0	0	0	4	1	1	0	0	0	1	0	0	1	1	25	10	0	1	10	0
221	1	48	1	0	1	0	7	0	0	1	0	5	1	1	0	0	0	1	1	1	1	1	100	75	0	1	75	0
222	1	27	1	0	1	0	3	0	1	0	0	5	0	0	0	1	0	1	0	0	1	1	25	50	1	1	60	1
223	1	39	1	1	0	0	10	1	0	0	0	6	0	1	0	0	0	1	1	1	1	0	25
224	0	48	1	0	1	0	5	0	0	1	0	10	0	1	0	0	0	1	0	1	1	1	100	75	0	0	20	0
225	1	27	1	0	1	0	4	0	1	0	0	2	1	0	0	1	0	1	0	1	1	1	50	75	1	1	80	1
226	0	45	1	0	1	0	2	0	0	0	1	0.5	1	1	0	0	0	1	1	0	1	1	50	75	1	0	60	1
227	1	35	1	0	1	0	5	0	0	1	0	1	1	1	0	0	0	1	0	0	1	0	25
228	1	38	1	0	1	0	6	0	1	0	0	7	1	1	0	0	0	1	0	1	0	1	50	75	1	0	50	1
229	1	52	1	1	0	0	4	0	0	1	0	3	1	1	0	0	0	1	1	0	1	1	50	25	0	1	25	0
230	1	33	1	0	1	0	4	0	1	0	0	3	1	1	0	0	0	1	1	0	0	0	75
231	1	52	1	1	0	0	5	0	1	0	0	3	1	0	1	0	0	1	0	1	1	1	50	75	1	0	60	1
232	0	34	1	1	0	0	4	0	1	0	0	1.5	1	1	0	0	0	1	0	0	1	0	75
233	1	31	1	0	1	0	4	0	0	1	0	0.4	1	1	0	0	0	1	1	0	1	1	100	75	0	1	75	0
234	0	28	1	0	1	0	4	0	1	0	0	1	0	1	0	0	0	1	1	0	1	1	100	75	0	0	50	0
235	0	38	1	0	1	0	5	0	0	0	1	4	1	1	0	0	0	1	0	1	1	1	100	125	1	0	120	1
236	1	34	1	0	1	0	5	0	1	0	0	1.5	1	0	1	0	0	1	0	1	1	1	25	50	1	0	25	1
237	1	62	1	0	1	0	5	1	0	0	0	2	0	1	0	0	0	1	1	1	1	1	75	50	0	0	20	0
238	1	52	1	0	1	0	4	0	1	0	0	1	1	0	0	1	0	1	0	1	1	1	50	75	1	0	50	1
239	1	43	1	0	1	0	5	0	0	1	0	3	0	1	0	0	0	0	0	0	0	0	75
240	1	36	1	0	1	0	5	0	0	0	1	2	1	1	0	0	0	1	1	1	1	1	25	50	1	1	100	1
241	1	29	1	0	1	0	3	0	0	0	1	5	1	0	1	0	0	0	1	0	1	1	50	75	1	0	50	1
242	0	38	1	1	0	0	7	0	1	0	0	3	1	1	0	0	0	1	1	1	1	1	75	100	1	0	75	1
243	1	29	1	0	1	0	4	0	0	1	0	1.5	1	1	0	0	0	1	0	1	1	1	25	50	1	1	80	1
244	1	32	1	0	1	0	7	0	0	1	0	1	0	1	0	0	0	0	1	0	1	1	25	50	1	1	50	1
245	0	38	1	0	1	0	5	0	0	1	0	3	0	1	0	0	0	1	0	1	1	1	25	50	1	1	70	1
246	1	35	1	0	1	0	5	0	0	1	0	2	0	1	0	0	0	1	0	1	1	0	25
247	0	46	1	0	1	0	2	1	0	0	0	3	1	1	0	0	0	1	0	1	1	1	25	50	1	0	25	1
248	1	28	1	0	1	0	3	0	0	1	0	2.5	1	1	0	0	0	1	1	1	1	1	50	75	1	1	75	1
249	1	36	1	0	1	0	4	0	0	1	0	1	1	1	0	0	0	1	1	1	1	1	50	75	1	0	50	1
250	1	45	1	0	1	0	5	0	1	0	0	3	1	1	0	0	0	0	1	0	1	1	25	50	1	0	25	1
251	1	34	1	0	1	0	4	0	0	0	1	0.7	1	1	0	0	0	1	0	1	1	1	75	50	0	1	50	0
252	1	35	1	0	1	0	3	0	0	0	1	3	1	1	0	0	0	1	0	1	1	1	100	75	0	0	50	0
253	1	27	1	0	1	0	3	0	1	0	0	0.5	1	1	0	0	0	1	0	0	1	1	50	25	0	1	25	0
254	0	30	1	0	1	0	4	0	0	1	0	2	0	1	0	0	0	1	1	0	0	0	25
255	1	34	1	0	0	1	4	0	0	0	1	0.2	1	1	0	0	0	1	1	1	1	1	100	125	1	1	125	1
256	1	46	1	0	0	1	4	0	0	1	0	0.8	1	1	0	0	0	1	1	0	1	1	75	100	1	1	150	1
257	0	29	1	0	0	1	3	0	0	0	1	1	0	1	0	0	0	1	1	1	1	1	100	125	1	0	100	1
258	1	51	1	0	1	0	5	0	0	0	1	1	1	1	0	0	0	1	1	1	1	1	100	75	0	1	75	0
259	1	24	0	0	1	0	4	0	0	0	1	2	1	0	1	0	0	0	1	0	0	1	75	100	1	1	100	1
260	1	39	1	0	1	0	4	0	0	1	0	5	1	1	0	0	0	0	1	0	1	0	100
261	1	44	1	0	1	0	5	0	0	1	0	5	1	1	0	0	0	1	1	0	1	1	100	75	0	0	30	0
262	0	46	1	0	0	1	3	1	0	0	0	5	1	1	0	0	0	1	1	1	0	0	75
263	0	23	0	0	1	0	5	0	1	0	0	3	1	1	0	0	0	1	0	1	1	1	75	50	0	1	50	0
264	1	36	1	0	1	0	5	0	1	0	0	10	1	1	0	0	0	1	1	1	0	1	100	75	0	0	50	0
265	0	42	1	0	1	0	5	0	0	1	0	6	1	1	0	0	0	1	1	1	1	1	75	100	1	0	75	1
266	1	38	1	0	1	0	4	1	0	0	0	0.5	0	1	0	0	0	0	0	0	1	0	100
267	1	36	1	0	1	0	6	0	0	1	0	5	1	0	1	0	0	1	1	0	1	1	25	50	1	1	60	1
268	0	45	1	0	1	0	5	0	0	0	1	3	1	1	0	0	0	1	1	1	1	1	25	50	1	1	140	1
269	0	34	1	0	1	0	3	0	1	0	0	3	1	1	0	0	0	1	0	1	1	1	50	25	0	1	25	0
270	1	29	1	0	0	1	5	0	1	0	0	7	1	1	0	0	0	1	1	1	1	1	75	50	0	1	50	0
271	1	28	0	0	0	1	4	0	0	0	1	5	1	0	1	0	0	1	1	0	1	1	50	75	1	1	100	1
272	0	51	1	1	0	0	3	0	1	0	0	2.5	1	1	0	0	0	1	1	1	1	1	75	50	0	0	20	0
273	0	57	1	0	1	0	8	0	0	1	0	6	1	0	1	0	0	1	0	0	0	0	100
274	1	23	0	0	1	0	6	0	0	1	0	6	0	0	0	1	0	1	0	1	1	1	75	50	0	1	50	0
275	1	35	1	0	1	0	4	0	0	0	1	1	1	0	1	0	0	1	1	0	1	1	50	75	1	1	75	1
276	0	36	1	0	1	0	6	0	1	0	0	5	1	1	0	0	0	0	1	1	1	1	75	50	0	0	15	0
277	1	45	1	0	1	0	3	0	1	0	0	1	1	1	0	0	0	1	0	0	1	1	25	50	1	1	80	1
278	1	43	1	0	1	0	6	0	0	0	1	1	1	1	0	0	0	1	1	1	1	1	75	50	0	1	50	0
279	1	38	1	0	1	0	4	0	0	0	1	2	1	0	1	0	0	1	1	0	1	1	75	100	1	1	100	1
280	1	40	1	0	0	1	5	0	0	0	1	0.8	1	1	0	0	0	1	1	1	1	1	75	100	1	1	120	1
281	1	23	1	0	1	0	3	0	1	0	0	0.2	0	0	1	0	0	0	0	0	1	0	75
282	0	27	0	0	1	0	7	0	1	0	0	2	1	1	0	0	0	1	1	1	1	1	25	10	0	1	10	0
283	1	30	1	0	1	0	4	0	1	0	0	2	1	1	0	0	0	1	1	1	1	1	100	125	1	0	100	1
284	1	34	1	0	1	0	3	0	0	1	0	0.9	1	1	0	0	0	1	1	0	1	1	25	50	1	1	50	1
285	1	41	1	0	1	0	3	0	0	1	0	0.8	1	1	0	0	0	1	1	1	1	1	25	50	1	1	80	1
286	0	47	1	0	1	0	5	0	1	0	0	0.1	0	1	0	0	0	1	1	1	1	1	75	50	0	0	20	0
287	0	39	1	0	1	0	5	0	0	1	0	1.5	1	1	0	0	0	1	1	0	1	1	100	75	0	0	50	0
288	0	28	0	0	0	1	1	0	0	1	0	4	1	1	0	0	0	1	0	1	1	1	50	75	1	1	75	1
289	1	41	1	1	0	0	5	0	1	0	0	2	1	0	1	0	0	0	0	0	0	0	100
290	1	46	1	0	1	0	6	0	0	1	0	1	1	1	0	0	0	1	1	1	1	1	75	50	0	1	50	0
291	1	29	1	0	0	1	3	0	0	1	0	1.5	1	1	0	0	0	0	1	0	1	1	75	50	0	1	50	0
292	1	51	1	0	1	0	7	0	0	0	1	0.7	1	1	0	0	0	1	1	1	1	1	25	50	1	0	25	1
293	0	23	1	0	1	0	3	0	0	0	1	2	1	0	0	1	0	1	1	0	1	1	100	75	0	0	50	0
294	1	43	1	0	1	0	6	0	0	1	0	4	0	1	0	0	0	1	0	1	1	1	25	50	1	0	25	1
295	0	34	1	0	1	0	5	0	0	1	0	2	0	1	0	0	0	1	1	1	1	0	50
296	1	52	1	0	1	0	6	0	0	1	0	2	0	1	0	0	0	1	0	1	1	1	50	75	1	1	75	1
297	1	43	0	0	1	0	6	0	0	0	1	1	1	1	0	0	0	0	0	1	1	0	50
298	0	42	1	0	1	0	7	0	1	0	0	2	1	1	0	0	0	1	0	1	1	1	75	50	0	0	30	0
299	1	31	1	0	1	0	4	0	0	1	0	1	1	1	0	0	0	1	1	1	1	1	75	100	1	1	100	1
300	1	27	0	0	1	0	3	0	0	0	1	0.8	0	1	0	0	0	1	1	1	1	1	50	75	1	1	75	1
301	1	29	1	0	1	0	3	0	0	1	0	0.8	1	1	0	0	0	1	1	1	1	1	50	75	1	0	55	1
302	1	34	1	0	1	0	4	0	0	1	0	0.2	1	1	0	0	0	1	1	0	1	1	100	75	0	0	50	0
303	1	32	1	0	0	1	5	0	0	0	1	0.5	1	1	0	0	0	1	1	1	1	1	25	50	1	1	100	1
304	0	29	0	1	0	0	4	0	1	0	0	0.7	1	1	0	0	0	0	0	0	1	0	100
305	0	39	1	0	1	0	5	0	1	0	0	1.5	1	1	0	0	0	1	1	1	1	1	25	50	1	1	70	1
306	0	28	1	0	1	0	4	0	1	0	0	5	1	1	0	0	0	1	1	0	1	1	75	50	0	0	30	0
307	1	30	1	0	1	0	4	0	0	0	1	2	1	1	0	0	0	0	1	0	1	1	100	75	0	1	75	0
308	1	40	1	0	1	0	5	0	0	1	0	0.3	1	1	0	0	0	0	1	0	1	1	50	75	1	0	50	1
309	1	34	1	0	1	0	4	0	0	1	0	2	1	1	0	0	0	1	1	1	1	1	75	50	0	1	50	0
310	1	30	0	0	1	0	1	0	0	0	1	0.5	1	1	0	0	0	1	0	0	1	1	75	100	1	0	80	1
311	1	25	0	0	1	0	4	0	0	0	1	0.8	1	1	0	0	0	0	0	0	1	1	25	50	1	1	100	1
312	1	20	0	0	1	0	5	0	1	0	0	0.5	1	1	0	0	0	1	0	1	1	0	100
313	1	44	1	1	0	0	6	0	0	0	1	1.5	1	0	0	1	0	1	1	1	1	1	50	75	1	0	50	1
314	0	39	1	0	1	0	3	0	0	1	0	2	0	0	1	0	0	1	0	0	1	1	100	75	0	1	75	0
315	0	37	1	0	1	0	6	0	1	0	0	2.5	1	1	0	0	0	1	1	1	1	1	25	50	1	0	25	1
316	1	38	1	0	1	0	6	0	1	0	0	3	1	1	0	0	0	1	0	0	1	1	75	50	0	1	50	0
317	1	39	1	0	1	0	6	0	0	1	0	3	1	1	0	0	0	1	1	0	1	1	100	75	0	1	75	0
318	1	33	1	0	1	0	4	0	0	1	0	2	1	1	0	0	0	1	1	0	1	1	100	75	0	0	50	0
319	1	27	0	1	0	0	3	0	1	0	0	4	1	1	0	0	0	1	1	1	1	1	75	50	0	0	20	0
320	1	28	0	0	1	0	3	0	0	1	0	1.5	1	1	0	0	0	1	0	0	1	1	25	50	1	1	60	1
321	0	43	1	0	1	0	3	0	1	0	0	4	1	1	0	0	0	1	1	0	1	1	50	25	0	1	25	0
322	0	43	0	0	1	0	5	0	1	0	0	0.5	1	1	0	0	0	1	0	1	1	1	50	75	1	0	50	1
323	0	24	0	0	0	1	5	0	0	1	0	7	1	1	0	0	0	0	0	0	1	0	75
324	0	62	1	0	1	0	3	0	0	0	1	0.5	1	1	0	0	0	1	1	0	0	1	100	125	1	0	100	1
325	0	40	1	1	0	0	6	0	1	0	0	9	0	0	1	0	0	0	1	0	1	1	25	50	1	0	25	1
326	1	51	1	0	0	1	7	0	0	0	1	1.5	1	1	0	0	0	1	1	1	1	1	50	75	1	1	80	1
327	0	45	1	0	1	0	3	0	0	0	1	0.2	1	1	0	0	0	0	1	0	1	1	50	75	1	1	100	1
328	1	38	1	0	1	0	4	0	0	1	0	4	1	1	0	0	0	1	1	1	1	1	75	100	1	1	100	1
329	0	48	0	0	0	1	3	0	0	0	1	3	1	1	0	0	0	1	0	0	1	1	25	50	1	1	100	1
330	1	30	0	0	1	0	1	0	0	1	0	2	1	1	0	0	0	1	0	1	0	0	100
331	0	27	1	0	1	0	4	0	0	1	0	1	1	1	0	0	0	1	1	0	1	1	25	50	1	0	25	1
332	0	36	1	0	1	0	5	0	1	0	0	2	1	1	0	0	0	1	1	0	1	1	75	50	0	0	30	0
333	1	34	1	0	1	0	5	0	0	1	0	0.2	1	1	0	0	0	1	1	1	1	1	75	100	1	0	75	1
334	0	53	1	0	1	0	5	0	0	0	1	1	0	1	0	0	0	1	1	1	1	0	50
335	1	36	1	0	1	0	6	0	0	1	0	4	1	1	0	0	0	1	0	1	1	1	75	50	0	0	10	0
336	0	54	1	0	1	0	7	0	0	0	1	3	0	1	0	0	0	1	1	1	1	0	100
337	1	42	1	0	1	0	5	0	1	0	0	1.5	1	1	0	0	0	1	1	1	1	1	25	10	0	1	10	0
338	0	23	0	0	1	0	6	0	0	1	0	2	0	1	0	0	0	1	0	0	1	1	25	50	1	1	50	1
339	1	56	1	0	1	0	5	0	0	0	1	5	1	1	0	0	0	1	1	0	1	1	25	50	1	1	150	1
340	1	37	1	0	1	0	4	0	1	0	0	0.8	1	1	0	0	0	1	0	1	1	1	75	100	1	1	100	1
341	1	35	1	0	1	0	4	0	1	0	0	1.5	1	0	1	0	0	1	0	1	1	1	75	50	0	0	20	0
342	1	33	1	0	1	0	3	0	0	0	1	1	0	1	0	0	0	1	1	1	1	1	75	100	1	1	120	1
343	0	36	1	0	1	0	3	0	0	1	0	0.1	1	1	0	0	0	1	1	1	1	1	50	75	1	1	75	1
344	0	40	1	0	1	0	10	0	0	0	1	2.5	0	1	0	0	0	1	0	0	0	0	25
345	0	41	1	0	1	0	3	0	1	0	0	0.3	1	1	0	0	0	1	0	0	1	0	75
346	1	43	1	0	1	0	6	0	0	0	1	1	1	1	0	0	0	1	0	1	1	1	25	50	1	1	80	1
347	0	27	1	0	1	0	3	0	1	0	0	1	1	1	0	0	0	1	1	0	1	1	100	75	0	0	20	0
348	1	33	1	0	1	0	3	1	0	0	0	2	1	1	0	0	0	1	0	0	0	1	75	50	0	0	30	0
349	1	28	1	0	1	0	4	0	1	0	0	3	1	1	0	0	0	1	1	0	1	1	100	75	0	0	40	0
350	1	26	0	0	1	0	1	0	0	1	0	0.8	0	1	0	0	0	1	1	0	1	1	75	100	1	0	80	1
351	1	29	1	0	0	1	3	0	0	0	1	1	1	1	0	0	0	1	1	0	1	1	50	75	1	0	50	1
352	1	30	1	0	1	0	4	0	0	1	0	0.4	1	1	0	0	0	1	0	1	1	1	75	100	1	1	100	1
353	1	28	1	0	1	0	3	0	0	0	1	2	1	1	0	0	0	1	1	1	1	1	100	125	1	0	100	1
354	1	31	1	0	1	0	2	0	0	1	0	1.5	1	0	1	0	0	1	1	1	1	1	75	50	0	1	50	0
355	1	36	1	0	1	0	4	0	0	1	0	0.2	1	1	0	0	0	0	1	0	0	1	100	75	0	0	50	0
356	1	27	1	0	1	0	6	0	1	0	0	2	1	1	0	0	0	1	1	1	1	1	75	50	0	0	10	0
357	1	43	1	0	1	0	5	0	0	0	1	0.9	1	1	0	0	0	1	0	1	1	1	50	75	1	1	75	1
358	1	29	0	0	1	0	5	0	0	0	1	4	0	1	0	0	0	1	0	1	0	0	50
359	1	45	1	1	0	0	7	0	1	0	0	3	0	1	0	0	0	1	1	1	1	1	100	75	0	0	40	0
360	1	40	1	0	1	0	6	0	1	0	0	2	0	1	0	0	0	1	1	1	1	1	50	75	1	0	50	1
361	1	47	1	0	1	0	5	0	0	0	1	2	1	1	0	0	0	1	1	1	1	1	50	75	1	1	150	1
362	1	34	1	0	1	0	4	0	0	1	0	1	1	1	0	0	0	0	0	0	1	0	100
363	1	40	1	0	1	0	4	0	1	0	0	6	0	1	0	0	0	1	1	0	1	0	25
364	1	32	1	0	1	0	3	0	0	1	0	0.9	1	1	0	0	0	1	1	1	1	1	50	75	1	1	120	1
365	1	31	1	1	0	0	4	0	1	0	0	0.5	0	1	0	0	0	1	1	1	1	1	25	50	1	0	25	1
366	1	31	1	0	1	0	3	0	0	0	1	1	1	0	1	0	0	0	1	0	1	1	50	75	1	0	50	1
367	1	60	1	0	0	1	5	0	0	1	0	3	1	1	0	0	0	1	1	1	1	1	75	100	1	1	100	1
368	1	47	1	0	1	0	6	0	0	1	0	3	1	1	0	0	0	1	1	1	1	1	25	50	1	1	50	1
369	1	31	1	0	1	0	4	0	0	1	0	6	0	1	0	0	0	1	0	1	0	0	75
370	1	22	0	0	1	0	6	1	0	0	0	4	1	1	0	0	0	0	0	0	1	1	50	25	0	1	25	0
371	1	34	1	0	1	0	5	1	0	0	0	3.5	1	1	0	0	0	1	0		1	1	75	50	0	0	40	0
372	1	35	1	0	1	0	5	0	1	0	0	3	0	1	0	0	0	1	1	1	1	1	75	50	0	0	20	0
373	1	47	1	0	1	0	7	0	0	1	0	3	1	1	0	0	0	1	1	1	1	1	50	75	1	0	50	1
374	1	34	1	0	1	0	3	0	1	0	0	1	0	1	0	0	0	1	1	1	1	1	50	75	1	0	50	1
375	1	29	1	0	1	0	2	0	0	0	1	0.7	1	1	0	0	0	1	1	1	1	1	50	75	1	1	150	1
376	1	25	1	0	1	0	3	0	0	1	0	4	1	1	0	0	0	1	0	1	1	1	75	100	1	0	75	1
377	1	38	1	0	1	0	6	0	0	1	0	3	1	1	0	0	0	1	0	1	1	1	25	50	1	0	25	1
378	1	34	1	0	1	0	5	0	0	1	0	2	1	1	0	0	0	1	0	0	1	0	25
379	1	46	1	1	0	0	7	0	1	0	0	2	1	1	0	0	0	1	0	0	1	1	25	10	0	0	5	0
380	1	40	1	0	1	0	6	0	0	1	0	2	1	1	0	0	0	1	1	1	1	1	50	75	1	1	80	1
381	1	45	1	0	1	0	6	0	1	0	0	1	1	1	0	0	0	1	0	1	1	1	100	75	0	0	5	0
382	1	49	1	0	1	0	6	0	0	1	0	2	1	1	0	0	0	1	1	1	1	1	25	50	1	0	25	1
383	1	40	1	0	1	0	7	0	0	1	0	4	1	1	0	0	0	1	0	0	1	1	75	50	0	0	20	0
384	1	36	1	0	1	0	6	0	0	1	0	3	1	1	0	0	0	1	0	1	1	0	100
385	1	39	1	0	1	0	5	0	0	1	0	0.4	1	1	0	0	0	1	1	1	1	1	100	125	1	0	100	1
386	1	42	1	0	0	1	5	0	0	1	0	0.5	0	1	0	0	0	1	1	1	1	1	50	75	1	1	150	1
387	1	29	0	0	1	0	1	0	0	0	1	1	1	1	0	0	0	1	0	0	1	1	100	125	1	0	100	1
388	1	31	1	0	1	0	4	0	0	1	0	2	0	1	0	0	0	0	1	0	1	1	50	75	1	1	75	1
